# Supplementary material for: Tsc1-mTORC1 signaling controls striatal dopamine release and cognitive flexibility
Source: Nat Commun. 2019 Nov 28;10:5426. doi: 10.1038/s41467-019-13396-8 (PMC6882901; doi:10.1038/s41467-019-13396-8)
Supplement: Supplementary file 3 — Source Data [file 41467_2019_13396_MOESM3_ESM.xlsx]

## Sheet: Figure 1e
Figure 1e
	Parameter: SNc p-S6 (a.u.)
	DA-Tsc1 WT	DA-Tsc1 KO
	4.222	4.812
	5.244	5.866
	5.477	6.791
	5.549	8.093
	5.641	8.372
	5.911	8.726
	6.282	9.228
	6.43	10.071
	6.515	10.157
	6.671	10.282
	6.672	10.315
	6.767	10.426
	6.849	10.524
	6.92	10.711
	6.958	10.796
	6.979	11.287
	7.027	11.314
	7.04	11.338
	7.12	11.396
	7.154	11.418
	7.16	11.529
	7.179	11.677
	7.391	12.026
	7.413	12.083
	7.433	12.084
	7.443	12.161
	7.451	12.268
	7.488	12.313
	7.558	12.797
	7.579	12.799
	7.632	12.94
	7.666	13.247
	7.796	13.275
	7.796	13.285
	7.827	13.461
	7.868	13.463
	7.874	13.504
	7.908	13.703
	7.92	13.9
	7.922	14.009
	7.928	14.025
	7.938	14.151
	7.978	14.392
	7.988	14.579
	7.99	14.976
	8.041	15.003
	8.073	15.049
	8.086	15.101
	8.165	15.156
	8.168	15.327
	8.234	15.353
	8.253	15.438
	8.343	15.686
	8.345	16.009
	8.4	16.063
	8.409	16.1
	8.424	16.298
	8.451	16.312
	8.48	16.36
	8.482	16.425
	8.493	16.427
	8.497	16.552
	8.574	16.596
	8.625	16.709
	8.645	16.726
	8.651	16.745
	8.663	16.749
	8.664	16.836
	8.674	16.845
	8.74	16.876
	8.808	16.953
	8.834	16.956
	8.858	17.164
	8.957	17.324
	9.004	17.335
	9.12	17.47
	9.139	17.475
	9.183	17.515
	9.205	17.619
	9.24	17.689
	9.281	17.704
	9.292	17.794
	9.3	17.8
	9.321	17.824
	9.339	17.924
	9.352	17.997
	9.361	18.236
	9.408	18.24
	9.416	18.328
	9.434	18.403
	9.439	18.437
	9.473	18.463
	9.476	18.476
	9.501	18.525
	9.512	18.571
	9.515	18.602
	9.529	18.611
	9.588	18.689
	9.592	18.774
	9.637	18.951
	9.639	19.004
	9.644	19.015
	9.648	19.202
	9.706	19.216
	9.721	19.271
	9.781	19.325
	9.906	19.365
	9.915	19.392
	9.978	19.441
	10.041	19.598
	10.054	19.639
	10.104	19.648
	10.132	19.651
	10.138	19.711
	10.193	19.754
	10.199	19.924
	10.214	19.936
	10.218	19.977
	10.218	20.205
	10.272	20.292
	10.291	20.321
	10.328	20.341
	10.341	20.344
	10.349	20.511
	10.358	20.537
	10.394	20.596
	10.408	20.601
	10.435	20.691
	10.454	20.718
	10.515	20.792
	10.563	20.806
	10.588	20.817
	10.62	20.85
	10.635	20.87
	10.669	20.904
	10.689	20.922
	10.695	20.925
	10.725	20.959
	10.749	20.97
	10.817	20.983
	10.822	20.999
	10.842	21.04
	10.868	21.135
	10.911	21.138
	10.955	21.179
	11.016	21.21
	11.081	21.22
	11.094	21.277
	11.152	21.312
	11.177	21.354
	11.203	21.418
	11.212	21.452
	11.26	21.454
	11.307	21.481
	11.356	21.503
	11.367	21.559
	11.382	21.62
	11.401	21.651
	11.452	21.697
	11.458	21.707
	11.473	21.713
	11.493	21.725
	11.495	21.752
	11.51	21.768
	11.523	21.785
	11.527	21.834
	11.528	21.889
	11.545	21.904
	11.599	21.968
	11.606	21.972
	11.714	21.987
	11.784	22.018
	11.799	22.039
	11.843	22.116
	11.914	22.122
	11.92	22.138
	12.007	22.162
	12.01	22.179
	12.159	22.188
	12.159	22.194
	12.163	22.288
	12.219	22.306
	12.243	22.446
	12.248	22.459
	12.284	22.497
	12.3	22.547
	12.382	22.563
	12.395	22.611
	12.414	22.635
	12.417	22.648
	12.427	22.666
	12.457	22.692
	12.464	22.724
	12.514	22.747
	12.552	22.793
	12.554	22.795
	12.581	22.817
	12.588	22.843
	12.594	22.847
	12.603	22.914
	12.606	23.081
	12.646	23.225
	12.654	23.286
	12.695	23.32
	12.728	23.383
	12.756	23.425
	12.802	23.431
	12.834	23.435
	12.844	23.465
	12.846	23.537
	12.873	23.557
	12.874	23.577
	12.88	23.578
	12.97	23.607
	12.974	23.662
	13.011	23.709
	13.013	23.715
	13.017	23.75
	13.021	23.759
	13.03	23.814
	13.05	23.834
	13.058	23.86
	13.11	23.91
	13.116	23.916
	13.14	23.918
	13.142	23.951
	13.149	24.056
	13.188	24.061
	13.196	24.088
	13.205	24.102
	13.3	24.149
	13.301	24.166
	13.306	24.183
	13.383	24.185
	13.41	24.219
	13.455	24.285
	13.474	24.361
	13.499	24.382
	13.503	24.402
	13.506	24.41
	13.552	24.413
	13.56	24.444
	13.575	24.446
	13.6	24.449
	13.676	24.52
	13.707	24.529
	13.736	24.537
	13.797	24.54
	13.817	24.555
	13.824	24.64
	13.824	24.647
	13.841	24.666
	13.844	24.71
	13.86	24.767
	13.886	24.813
	13.949	24.826
	13.958	24.897
	13.97	24.904
	13.971	24.908
	13.991	24.916
	13.997	24.946
	14.02	24.979
	14.033	24.988
	14.06	25.021
	14.07	25.104
	14.09	25.125
	14.113	25.163
	14.148	25.171
	14.148	25.178
	14.182	25.193
	14.194	25.205
	14.195	25.21
	14.195	25.218
	14.212	25.224
	14.288	25.228
	14.325	25.233
	14.35	25.236
	14.368	25.248
	14.41	25.249
	14.518	25.306
	14.521	25.371
	14.528	25.427
	14.537	25.471
	14.552	25.487
	14.554	25.49
	14.568	25.528
	14.592	25.536
	14.598	25.638
	14.648	25.663
	14.712	25.67
	14.731	25.678
	14.734	25.693
	14.739	25.749
	14.778	25.839
	14.796	25.85
	14.798	25.862
	14.8	25.865
	14.84	25.897
	14.88	25.986
	14.893	25.988
	14.913	26.042
	14.916	26.046
	14.938	26.071
	14.954	26.076
	14.96	26.165
	14.982	26.189
	14.993	26.19
	14.999	26.21
	15.055	26.28
	15.078	26.312
	15.098	26.36
	15.118	26.388
	15.147	26.395
	15.148	26.395
	15.155	26.409
	15.192	26.448
	15.208	26.481
	15.225	26.488
	15.232	26.5
	15.255	26.504
	15.298	26.554
	15.304	26.555
	15.312	26.588
	15.321	26.588
	15.323	26.611
	15.333	26.627
	15.349	26.637
	15.352	26.663
	15.362	26.68
	15.381	26.717
	15.382	26.763
	15.386	26.764
	15.412	26.767
	15.429	26.859
	15.458	26.88
	15.49	26.921
	15.491	26.931
	15.497	27.035
	15.499	27.046
	15.502	27.08
	15.505	27.08
	15.535	27.115
	15.558	27.161
	15.584	27.171
	15.63	27.175
	15.642	27.184
	15.685	27.187
	15.689	27.198
	15.738	27.211
	15.764	27.217
	15.772	27.263
	15.775	27.315
	15.795	27.318
	15.802	27.322
	15.836	27.356
	15.912	27.36
	16.006	27.368
	16.072	27.37
	16.109	27.38
	16.123	27.414
	16.127	27.428
	16.145	27.43
	16.152	27.459
	16.159	27.463
	16.161	27.467
	16.163	27.525
	16.168	27.535
	16.176	27.562
	16.192	27.569
	16.227	27.595
	16.272	27.602
	16.312	27.605
	16.367	27.606
	16.406	27.618
	16.443	27.63
	16.535	27.63
	16.601	27.64
	16.634	27.646
	16.659	27.655
	16.692	27.658
	16.697	27.671
	16.719	27.696
	16.722	27.708
	16.722	27.713
	16.755	27.779
	16.789	27.823
	16.8	27.851
	16.802	27.88
	16.857	27.89
	16.862	27.922
	16.917	27.966
	16.917	27.973
	16.934	28.015
	16.936	28.024
	16.966	28.029
	17.017	28.104
	17.075	28.114
	17.091	28.121
	17.115	28.136
	17.129	28.225
	17.153	28.274
	17.181	28.274
	17.231	28.287
	17.241	28.301
	17.282	28.309
	17.309	28.312
	17.374	28.312
	17.387	28.349
	17.389	28.35
	17.411	28.358
	17.434	28.363
	17.443	28.366
	17.489	28.417
	17.572	28.418
	17.587	28.42
	17.615	28.468
	17.626	28.472
	17.681	28.508
	17.735	28.51
	17.737	28.524
	17.753	28.537
	17.796	28.569
	17.816	28.592
	17.861	28.631
	17.89	28.638
	17.894	28.669
	17.903	28.685
	17.953	28.696
	17.973	28.717
	17.991	28.735
	17.992	28.74
	18.064	28.74
	18.101	28.769
	18.11	28.779
	18.111	28.795
	18.115	28.806
	18.129	28.813
	18.136	28.835
	18.164	28.865
	18.167	28.908
	18.174	28.92
	18.184	28.954
	18.215	28.978
	18.236	28.997
	18.248	29.046
	18.257	29.051
	18.311	29.067
	18.347	29.092
	18.348	29.092
	18.368	29.151
	18.382	29.161
	18.416	29.172
	18.42	29.175
	18.48	29.221
	18.503	29.231
	18.541	29.257
	18.564	29.261
	18.573	29.267
	18.573	29.277
	18.577	29.289
	18.595	29.308
	18.614	29.336
	18.721	29.347
	18.75	29.361
	18.775	29.393
	18.837	29.419
	18.85	29.442
	18.862	29.462
	18.897	29.509
	18.899	29.523
	18.929	29.563
	18.96	29.594
	19.005	29.603
	19.101	29.632
	19.116	29.659
	19.12	29.673
	19.195	29.682
	19.195	29.693
	19.226	29.726
	19.251	29.782
	19.252	29.794
	19.289	29.814
	19.33	29.824
	19.352	29.843
	19.4	29.846
	19.406	29.865
	19.407	29.904
	19.459	29.91
	19.478	29.913
	19.495	29.949
	19.515	29.951
	19.534	29.958
	19.581	29.981
	19.643	29.999
	19.653	30.054
	19.665	30.124
	19.689	30.153
	19.7	30.191
	19.737	30.21
	19.75	30.213
	19.78	30.219
	19.783	30.229
	19.792	30.251
	19.874	30.251
	19.877	30.309
	19.886	30.315
	19.9	30.316
	19.945	30.327
	19.955	30.355
	19.96	30.384
	19.992	30.431
	20.035	30.475
	20.051	30.497
	20.059	30.585
	20.074	30.622
	20.104	30.654
	20.111	30.788
	20.133	30.843
	20.225	30.855
	20.246	30.926
	20.259	30.931
	20.278	30.938
	20.307	30.958
	20.308	30.964
	20.325	31.001
	20.35	31.001
	20.383	31.134
	20.403	31.144
	20.419	31.178
	20.42	31.183
	20.423	31.195
	20.452	31.207
	20.463	31.235
	20.515	31.302
	20.532	31.382
	20.54	31.462
	20.586	31.488
	20.611	31.529
	20.725	31.53
	20.768	31.604
	20.79	31.627
	20.815	31.633
	20.837	31.638
	20.838	31.645
	20.844	31.663
	20.977	31.664
	20.985	31.669
	21.035	31.672
	21.069	31.718
	21.084	31.73
	21.095	31.746
	21.136	31.752
	21.18	31.773
	21.209	31.786
	21.217	31.809
	21.227	31.82
	21.281	31.825
	21.309	31.829
	21.35	31.832
	21.374	31.86
	21.387	31.89
	21.396	31.898
	21.406	31.901
	21.41	31.918
	21.436	31.931
	21.482	32.041
	21.486	32.044
	21.507	32.06
	21.509	32.148
	21.585	32.159
	21.602	32.162
	21.611	32.251
	21.756	32.313
	21.767	32.34
	21.809	32.341
	21.822	32.37
	21.84	32.38
	21.854	32.583
	21.885	32.592
	21.896	32.603
	21.945	32.638
	21.955	32.649
	21.978	32.649
	21.991	32.669
	21.999	32.698
	22.133	32.703
	22.142	32.741
	22.174	32.756
	22.189	32.816
	22.214	32.859
	22.242	32.862
	22.308	32.884
	22.331	32.962
	22.349	32.977
	22.382	32.983
	22.396	33.001
	22.435	33.018
	22.446	33.021
	22.555	33.026
	22.572	33.082
	22.68	33.094
	22.687	33.101
	22.707	33.119
	22.784	33.167
	22.811	33.198
	22.822	33.315
	22.856	33.412
	22.894	33.459
	22.977	33.473
	22.981	33.513
	23.001	33.619
	23.026	33.693
	23.029	33.699
	23.061	33.707
	23.099	33.73
	23.113	33.756
	23.213	33.825
	23.339	33.863
	23.371	33.879
	23.421	33.894
	23.432	33.919
	23.459	33.941
	23.471	33.961
	23.485	34.055
	23.62	34.143
	23.68	34.166
	23.68	34.202
	23.685	34.218
	23.712	34.25
	23.773	34.25
	23.791	34.258
	23.81	34.258
	23.811	34.276
	23.816	34.356
	23.852	34.39
	23.863	34.393
	23.87	34.45
	23.883	34.478
	23.896	34.483
	23.951	34.523
	24.007	34.545
	24.036	34.625
	24.075	34.632
	24.096	34.725
	24.186	34.824
	24.189	34.881
	24.21	34.917
	24.248	34.934
	24.302	34.935
	24.377	34.958
	24.389	35.002
	24.395	35.091
	24.416	35.096
	24.479	35.114
	24.663	35.17
	24.665	35.283
	24.73	35.289
	24.744	35.302
	24.774	35.342
	24.792	35.354
	24.841	35.518
	24.921	35.549
	24.953	35.606
	24.979	35.636
	25.103	35.649
	25.12	35.689
	25.127	35.697
	25.144	35.699
	25.189	35.733
	25.189	35.752
	25.202	35.816
	25.257	35.885
	25.357	35.918
	25.4	35.952
	25.46	35.978
	25.549	36.005
	25.608	36.029
	25.72	36.047
	25.748	36.09
	25.813	36.18
	25.838	36.2
	25.915	36.204
	25.918	36.215
	25.926	36.265
	25.938	36.34
	25.946	36.362
	25.973	36.366
	26.017	36.399
	26.115	36.433
	26.137	36.476
	26.146	36.527
	26.249	36.56
	26.305	36.601
	26.66	36.632
	26.665	36.639
	26.725	36.669
	26.746	36.747
	26.775	36.764
	26.814	36.777
	26.853	36.784
	26.895	36.803
	26.932	36.86
	26.959	36.894
	27.014	36.901
	27.067	36.973
	27.106	36.999
	27.201	37.021
	27.318	37.082
	27.328	37.09
	27.486	37.12
	27.802	37.16
	27.818	37.228
	27.921	37.26
	27.964	37.368
	28.021	37.446
	28.346	37.496
	28.36	37.549
	28.739	37.602
	28.763	37.682
	28.866	37.795
	28.955	37.811
	29.065	37.893
	29.071	38.002
	29.12	38.002
	29.326	38.014
	29.365	38.078
	29.431	38.146
	29.435	38.16
	29.765	38.164
	29.881	38.203
	30.029	38.204
	30.04	38.237
	30.042	38.242
	30.239	38.246
	30.284	38.253
	30.395	38.277
	30.478	38.374
	30.657	38.383
	30.704	38.442
	30.9	38.5
	30.93	38.623
	31.049	38.687
	31.257	38.693
	31.559	38.736
	31.622	38.739
	31.785	38.74
	31.94	38.753
	32.127	38.839
	32.958	38.958
	32.984	39.005
	33.391	39.07
	33.392	39.512
	34.166	39.545
	34.678	39.652
	34.923	39.705
	37.182	39.723
	37.377	39.736
	43.998	39.759
	48.307	39.791
		39.84
		39.89
		39.952
		39.99
		40.013
		40.023
		40.028
		40.041
		40.112
		40.112
		40.129
		40.202
		40.203
		40.22
		40.257
		40.406
		40.523
		40.543
		40.673
		40.741
		40.969
		40.971
		41.019
		41.083
		41.088
		41.116
		41.131
		41.143
		41.184
		41.268
		41.273
		41.277
		41.344
		41.407
		41.421
		41.526
		41.66
		41.673
		41.676
		41.814
		42.037
		42.242
		42.247
		42.399
		42.447
		42.599
		42.694
		43.094
		43.329
		43.443
		43.464
		43.511
		43.514
		43.817
		43.9
		43.97
		44.107
		44.265
		44.382
		44.581
		44.672
		44.825
		44.829
		44.946
		45.033
		45.384
		45.636
		45.649
		46.022
		46.084
		46.385
		46.462
		46.712
		46.782
		46.941
		47.672
		47.752
		48.066
		48.196
		48.629
		49.322
		49.333
		49.345
		49.416
		49.623
		50.289
		50.569
		51.396
		51.853
		52.167
		52.723
		53.541
		54.668
		56.404
		58.785
		62.477

## Sheet: Figure 1f
Figure 1f
	Parameter: SNc soma size (um2)
	DA-Tsc1 WT	DA-Tsc1 KO
	26.712	46.014
	36.363	51.356
	38.603	59.973
	39.982	67.9
	48.771	73.587
	50.494	77.723
	52.735	78.585
	54.975	79.102
	56.009	80.136
	56.871	88.925
	58.422	93.061
	58.939	93.406
	59.283	93.75
	59.628	94.784
	60.662	99.954
	63.592	101.333
	64.281	104.435
	66.349	105.814
	66.866	107.02
	67.383	107.537
	67.9	109.778
	68.072	116.671
	68.245	121.496
	69.451	123.392
	69.623	124.254
	69.796	125.115
	70.657	126.149
	71.519	127.183
	72.209	127.356
	72.898	127.356
	72.898	128.907
	74.277	130.63
	74.621	131.837
	74.794	132.354
	75.138	133.732
	75.655	135.111
	76	138.385
	76.689	143.211
	77.034	144.589
	77.206	146.14
	78.24	147.174
	79.102	147.864
	79.102	148.725
	79.102	149.587
	79.274	151.31
	81.687	152.689
	82.549	154.24
	83.238	155.619
	83.755	158.549
	85.134	162.512
	85.478	163.546
	85.823	164.753
	86.168	166.304
	86.512	166.304
	86.685	166.476
	88.236	170.095
	88.753	172.335
	89.27	172.508
	89.442	173.369
	89.787	173.886
	90.993	174.576
	92.027	175.093
	93.406	176.127
	93.578	176.816
	93.75	177.161
	93.923	177.678
	94.095	178.712
	94.612	179.229
	95.129	180.09
	95.129	180.435
	95.818	182.675
	96.163	183.537
	96.335	183.709
	96.335	186.122
	96.68	187.501
	98.576	188.19
	99.093	189.741
	99.265	190.086
	99.954	190.603
	100.127	191.12
	100.299	191.637
	100.471	192.671
	100.644	194.05
	100.816	195.773
	101.161	196.807
	101.85	196.979
	101.85	196.979
	102.023	196.979
	102.367	197.496
	102.712	197.496
	102.884	197.496
	103.401	199.047
	103.746	199.392
	103.746	199.392
	103.918	200.771
	104.091	201.115
	104.263	201.115
	104.263	201.288
	104.608	201.977
	104.608	202.839
	104.78	203.011
	104.952	203.7
	104.952	204.907
	105.297	206.113
	105.469	206.285
	105.814	206.458
	105.814	207.836
	105.986	208.181
	105.986	208.526
	105.986	209.043
	107.02	210.249
	107.71	210.594
	107.882	210.766
	107.882	211.111
	107.882	211.628
	108.054	211.972
	108.744	212.662
	108.916	213.179
	109.605	214.557
	109.605	214.902
	109.605	215.419
	109.95	215.592
	109.95	215.936
	109.95	216.109
	109.95	216.453
	110.467	217.143
	110.984	218.694
	111.673	218.866
	111.673	219.211
	112.19	219.383
	112.363	220.762
	112.363	220.934
	112.707	221.623
	112.707	221.796
	112.88	222.485
	113.052	223.864
	113.224	224.553
	113.569	224.553
	113.741	225.242
	113.741	225.242
	114.431	225.415
	115.12	225.587
	115.637	226.449
	115.809	226.966
	116.154	228
	116.499	228.517
	116.843	228.689
	116.843	228.689
	117.705	230.24
	117.877	232.308
	118.05	232.308
	118.05	234.204
	118.394	234.376
	118.567	235.238
	118.739	236.789
	118.911	238.512
	118.911	238.684
	119.428	239.201
	119.601	239.546
	119.773	240.408
	119.945	243.165
	120.118	243.337
	120.118	243.337
	120.29	243.51
	120.462	244.889
	120.635	244.889
	120.807	245.406
	120.807	245.578
	120.979	245.578
	120.979	245.75
	121.152	246.267
	121.152	246.44
	121.152	246.957
	121.496	247.474
	121.669	247.474
	122.013	247.646
	122.358	248.335
	122.53	248.68
	122.875	248.852
	123.22	249.369
	123.22	249.714
	123.737	250.231
	123.909	250.231
	123.909	250.748
	124.254	251.61
	124.254	251.782
	124.598	252.127
	124.771	252.299
	124.943	252.299
	124.943	252.471
	125.115	253.678
	125.288	253.678
	125.632	254.022
	126.149	254.367
	126.149	254.367
	126.322	254.712
	127.356	255.229
	127.356	255.746
	127.873	258.158
	128.045	258.331
	128.217	259.192
	128.39	260.226
	128.734	260.743
	128.907	262.122
	128.907	262.984
	128.907	263.156
	128.907	263.673
	129.252	263.845
	129.424	265.396
	129.596	265.569
	129.596	266.086
	129.941	266.947
	129.941	267.12
	130.113	267.12
	130.113	267.464
	130.286	268.326
	130.63	268.498
	130.803	268.671
	130.803	269.36
	131.664	269.532
	131.664	269.532
	131.837	269.532
	132.181	270.222
	132.354	272.462
	132.526	272.634
	132.526	273.324
	133.215	273.841
	133.215	275.047
	133.388	275.909
	133.388	276.598
	133.732	276.598
	133.905	276.598
	134.249	276.943
	134.766	277.977
	134.766	278.494
	135.111	278.839
	135.8	279.183
	135.973	279.528
	136.662	282.285
	136.834	284.87
	137.524	285.387
	137.868	285.387
	137.868	285.387
	138.041	285.56
	138.041	286.077
	138.385	286.077
	138.385	287.111
	139.075	287.8
	139.419	288.145
	140.109	288.317
	140.109	289.351
	140.281	290.04
	140.626	290.213
	140.97	290.902
	140.97	291.074
	141.143	291.419
	141.315	291.591
	141.315	292.108
	141.315	292.625
	141.315	292.798
	141.66	293.659
	142.177	294.349
	142.349	295.21
	142.349	295.21
	142.521	295.555
	142.521	295.727
	142.866	295.9
	143.383	296.072
	143.728	296.761
	144.072	297.106
	144.072	297.106
	144.589	298.657
	144.589	299.346
	145.106	299.863
	145.106	300.036
	145.451	300.897
	145.623	301.07
	145.796	301.759
	145.796	302.449
	146.14	303.138
	146.14	303.655
	146.83	304.344
	147.347	304.861
	147.519	305.378
	147.864	305.551
	147.864	305.723
	148.036	306.068
	148.208	306.585
	148.553	306.757
	148.898	307.102
	149.242	307.102
	149.415	307.446
	149.587	307.791
	149.932	307.963
	150.104	309.859
	150.104	311.065
	150.621	311.238
	150.793	311.238
	150.793	311.41
	150.793	311.927
	151.138	312.099
	151.483	312.272
	151.655	312.616
	151.827	313.65
	152.172	314.857
	152.172	314.857
	153.034	315.201
	153.378	315.374
	153.723	315.374
	153.723	316.063
	153.895	316.408
	154.24	316.752
	154.585	317.959
	154.585	318.131
	154.757	318.648
	155.102	319.165
	155.274	319.337
	155.274	320.371
	155.274	322.784
	155.446	323.129
	156.308	324.163
	156.653	324.507
	156.825	324.852
	156.997	325.197
	156.997	325.541
	156.997	326.403
	157.17	326.403
	157.342	326.575
	157.342	327.265
	157.687	327.265
	157.859	329.333
	157.859	331.229
	158.032	331.573
	158.032	331.573
	158.376	331.573
	158.376	331.746
	158.376	332.263
	158.549	332.263
	158.893	332.607
	159.066	333.469
	159.238	334.675
	159.41	334.848
	159.41	335.02
	159.41	335.02
	159.583	335.882
	159.755	336.399
	159.927	336.571
	160.1	337.26
	160.1	339.845
	160.1	340.535
	160.1	340.879
	160.272	341.052
	160.272	341.224
	160.272	341.569
	160.444	341.741
	160.444	342.086
	160.444	342.086
	160.444	342.603
	160.617	342.775
	160.789	343.292
	161.306	343.637
	161.306	344.498
	161.478	344.498
	161.651	345.015
	161.651	345.188
	161.995	345.36
	161.995	345.705
	162.168	346.566
	163.029	346.911
	163.202	346.911
	163.202	347.256
	163.202	347.256
	163.374	347.6
	163.374	347.945
	163.546	348.634
	163.546	348.979
	164.236	350.013
	164.236	350.702
	165.27	351.219
	165.442	351.392
	165.614	351.392
	165.959	351.909
	165.959	351.909
	166.131	351.909
	166.476	352.081
	166.476	352.253
	166.648	353.115
	166.648	353.287
	166.821	353.804
	166.993	355.528
	166.993	357.596
	167.855	358.113
	168.027	359.836
	168.372	360.181
	168.372	362.938
	168.372	363.111
	168.544	363.972
	168.716	363.972
	168.716	364.489
	168.889	364.834
	168.889	365.179
	169.233	365.696
	169.578	366.213
	169.923	366.213
	169.923	367.936
	170.095	368.453
	170.095	369.142
	170.095	369.315
	170.957	369.659
	171.991	369.659
	172.163	370.004
	172.335	370.349
	172.508	370.349
	172.68	371.038
	172.852	371.727
	172.852	372.072
	173.025	372.934
	173.197	373.106
	173.197	373.451
	173.197	373.451
	173.369	374.14
	173.369	374.829
	173.369	374.829
	173.542	375.346
	173.886	376.208
	174.059	376.208
	174.748	376.38
	174.92	377.07
	174.92	377.07
	175.265	377.414
	175.265	379.482
	175.265	382.067
	175.265	382.412
	175.265	382.412
	175.437	382.584
	176.127	383.274
	176.299	383.791
	176.299	383.963
	176.471	383.963
	176.471	384.135
	176.816	384.652
	176.816	386.376
	176.988	386.72
	177.161	386.72
	177.333	389.478
	177.333	389.478
	177.505	389.478
	177.505	389.65
	178.022	389.995
	178.195	390.684
	178.195	391.374
	178.195	391.546
	178.367	391.718
	178.539	391.891
	179.056	392.063
	179.229	392.235
	179.573	392.408
	179.746	393.614
	179.918	393.959
	181.124	393.959
	181.124	394.131
	181.469	394.648
	181.986	395.165
	182.158	395.51
	182.158	396.027
	182.158	396.371
	182.331	396.544
	182.675	397.922
	182.675	397.922
	183.02	398.612
	183.192	398.784
	183.365	398.956
	183.365	399.301
	183.537	403.092
	183.537	403.092
	183.537	404.299
	183.709	404.299
	183.882	405.333
	184.054	406.367
	184.226	406.711
	184.399	406.884
	184.399	406.884
	185.26	407.918
	185.433	408.779
	185.95	408.952
	186.122	409.124
	186.294	409.296
	186.467	409.813
	186.467	410.158
	186.639	410.675
	186.812	411.537
	186.984	411.881
	187.329	411.881
	187.846	412.054
	188.018	412.054
	188.19	412.226
	188.707	412.398
	188.88	412.571
	189.224	412.743
	189.397	412.915
	189.397	413.432
	189.569	413.432
	189.741	413.605
	189.914	414.983
	190.086	415.156
	190.431	415.328
	190.603	415.5
	190.948	416.535
	191.12	416.535
	191.292	418.43
	191.292	418.947
	191.465	419.809
	191.465	419.809
	191.809	419.981
	192.154	420.154
	192.499	421.877
	193.016	421.877
	193.188	422.394
	193.36	422.566
	193.533	422.566
	193.705	422.911
	194.05	423.083
	194.222	424.117
	194.394	425.151
	194.394	425.151
	194.567	425.151
	195.084	425.496
	195.601	425.668
	195.945	426.013
	195.945	426.013
	196.635	426.013
	196.635	426.185
	196.979	427.219
	196.979	427.736
	198.186	428.253
	198.703	428.426
	198.703	428.77
	198.875	429.46
	199.392	431.528
	199.909	432.217
	200.254	432.389
	200.254	432.562
	200.426	438.249
	200.943	439.283
	201.805	439.627
	202.149	440.144
	202.322	440.317
	202.494	440.834
	202.494	441.006
	203.011	441.178
	203.183	446.349
	203.183	446.521
	203.356	447.21
	203.7	447.383
	205.251	447.727
	205.424	447.727
	206.458	447.9
	206.63	448.072
	206.63	448.589
	206.63	448.589
	206.802	449.106
	206.802	449.278
	206.802	449.451
	206.802	449.623
	207.147	449.968
	207.147	451.174
	207.664	451.519
	207.836	451.519
	208.526	451.691
	209.387	452.208
	209.732	452.38
	210.421	453.414
	210.421	454.276
	210.421	454.448
	210.594	455.482
	210.594	455.482
	210.766	456.172
	211.111	456.172
	211.283	456.689
	211.455	457.55
	211.628	458.067
	212.317	458.24
	212.317	459.963
	212.317	460.135
	212.317	460.308
	212.662	461.859
	212.834	462.376
	212.834	462.893
	213.179	463.065
	213.179	463.237
	213.696	463.41
	214.213	463.754
	214.557	464.961
	214.73	466.339
	215.247	466.512
	215.419	467.546
	215.419	467.718
	215.419	468.063
	215.936	468.58
	216.281	469.097
	216.97	469.269
	217.832	469.269
	217.832	469.614
	218.694	470.131
	218.866	470.303
	219.038	470.475
	219.211	470.992
	219.383	471.337
	219.555	471.337
	219.555	472.543
	219.9	473.06
	220.589	473.06
	221.796	473.922
	222.14	474.267
	222.313	474.612
	223.174	474.612
	223.174	475.473
	223.691	476.68
	223.691	477.369
	224.036	477.541
	224.725	478.231
	225.415	479.437
	226.621	481.677
	226.966	482.194
	227.31	483.918
	227.655	484.435
	228.172	484.607
	228.344	485.813
	229.206	487.709
	229.378	488.398
	229.723	488.743
	229.895	488.915
	229.895	491.5
	230.585	492.879
	230.757	493.051
	230.929	493.568
	231.446	493.568
	232.136	494.602
	232.136	494.947
	232.997	496.153
	234.204	496.326
	234.893	496.843
	235.238	497.015
	235.41	498.221
	235.755	498.566
	235.927	499.083
	237.65	499.772
	237.823	500.117
	239.201	500.979
	239.374	501.668
	239.546	501.84
	240.408	503.909
	240.408	504.253
	242.131	504.943
	243.165	505.804
	243.854	506.494
	244.544	506.494
	244.544	506.838
	245.75	507.7
	246.612	508.906
	246.784	508.906
	246.784	510.113
	247.129	510.457
	247.129	511.664
	247.301	512.181
	248.68	512.87
	248.852	512.87
	249.714	513.215
	250.059	513.732
	250.92	516.144
	251.093	516.144
	251.265	516.661
	251.782	517.523
	251.954	519.419
	252.816	520.28
	253.333	520.797
	253.333	520.797
	253.678	521.314
	253.85	521.831
	254.712	522.865
	255.573	523.727
	256.09	523.899
	256.78	523.899
	257.297	526.312
	257.641	527.518
	258.503	527.518
	258.503	528.035
	259.192	529.931
	259.709	530.62
	260.916	531.31
	261.605	531.655
	262.294	531.827
	263.501	531.827
	263.673	533.55
	263.845	534.24
	263.845	534.929
	264.535	539.582
	264.535	541.822
	266.43	543.718
	266.947	543.718
	267.12	545.097
	267.464	546.131
	267.464	547.509
	268.498	547.854
	269.015	549.75
	269.015	550.267
	270.222	552.852
	270.394	553.024
	272.634	553.713
	273.841	554.058
	276.254	554.92
	276.943	554.92
	277.115	556.643
	279.528	558.194
	279.873	559.573
	280.734	559.573
	281.079	561.124
	281.251	561.124
	282.113	561.986
	283.319	563.02
	283.492	563.364
	284.698	563.364
	285.215	563.709
	285.215	567.328
	288.317	567.673
	293.659	568.707
	293.832	570.602
	294.004	571.292
	294.521	571.464
	297.623	571.809
	298.485	571.981
	298.485	572.153
	298.829	573.532
	304	577.323
	304.689	579.219
	306.585	579.219
	306.757	580.081
	306.929	580.77
	307.274	582.149
	307.791	582.321
	309.17	582.838
	309.342	583.355
	310.031	583.872
	313.65	584.561
	315.546	587.146
	315.891	587.491
	316.752	587.663
	317.959	588.697
	321.405	589.387
	326.403	589.559
	331.229	593.351
	331.401	593.523
	332.607	595.419
	338.294	595.936
	356.562	596.108
	361.387	598.521
	371.038	605.069
	389.478	607.137
	477.886	608.171
		609.205
		609.378
		612.652
		614.548
		616.099
		616.96
		617.477
		617.477
		620.924
		621.614
		624.888
		626.267
		626.439
		626.784
		628.679
		628.679
		633.505
		633.677
		634.539
		634.883
		638.675
		638.847
		640.398
		640.57
		641.432
		641.777
		641.949
		644.534
		646.43
		650.738
		650.911
		651.083
		651.083
		651.255
		652.117
		653.151
		655.047
		661.423
		662.112
		662.974
		664.525
		665.904
		666.076
		667.282
		669.35
		679.518
		679.518
		683.999
		685.722
		685.895
		687.101
		687.79
		690.892
		695.201
		697.958
		698.647
		698.82
		701.922
		703.99
		705.196
		706.747
		712.779
		714.33
		717.26
		718.294
		720.189
		720.706
		721.913
		722.43
		726.738
		729.495
		731.219
		767.754
		770.167
		772.407
		773.786
		774.475
		777.577
		792.226
		797.396
		807.046
		810.321
		826.865
		838.411
		842.72
		851.164
		852.888
		857.541
		871.672
		928.543
		953.359
		990.583
		1007.82
		1012.3
		1114.49
		1194.97

## Sheet: Figure 1h
Figure 1h
	Parameter: Number of intersections (SNc)
	Radial distance from soma center (um)	DA-Tsc1 WT																			DA-Tsc1 KO
	7	5	5	6	4	4	4	3	1	3	1	4	3	3	6	1	2	4	5	5	7	9	6	4	10	6	8	5	6	5	8	3	4	23	13	1	5	16	7	5	8	1	16	5	2	1	7	12	4
	8	6	5	6	4	5	4	3	1	3	1	4	3	3	6	1	2	3	5	5	8	10	6	4	10	6	9	5	6	5	9	3	4	23	13	1	5	15	7	6	5	1	16	5	2	1	8	14	7
	9	6	5	6	4	5	4	3	1	3	1	4	3	3	6	1	4	3	4	5	8	11	6	7	10	6	8	6	6	6	8	6	4	25	13	1	5	13	7	6	5	1	18	5	2	1	11	15	7
	10	6	5	6	4	5	4	3	1	4	1	4	3	3	6	1	4	3	4	6	8	11	6	7	10	6	9	7	6	6	9	8	4	26	13	1	5	13	8	6	5	2	19	5	2	1	11	13	7
	11	5	5	6	4	5	4	3	1	4	1	4	3	3	6	1	4	4	4	6	9	11	6	7	10	6	9	7	6	6	11	8	4	33	13	1	5	13	8	6	6	2	22	5	2	1	9	13	7
	12	6	5	6	4	5	4	3	1	4	1	4	3	3	6	1	4	4	4	6	10	11	6	7	10	6	10	7	6	6	14	6	4	30	13	1	5	16	7	6	6	3	19	5	2	1	9	13	8
	13	6	5	6	4	5	5	3	1	4	1	4	3	3	6	1	5	4	3	6	10	11	6	8	10	6	11	7	6	6	13	8	4	31	12	1	5	14	7	6	6	3	21	5	2	1	8	12	9
	14	6	5	7	5	5	5	3	1	4	1	4	4	3	7	1	6	5	3	6	11	11	6	8	10	6	9	8	6	6	13	8	4	26	12	1	5	13	7	6	6	3	24	5	2	1	8	11	9
	15	6	5	7	5	5	5	3	1	4	1	4	4	3	7	1	6	5	3	6	12	11	6	8	10	6	10	8	7	6	12	9	4	24	11	1	5	13	6	6	6	3	28	5	2	1	8	11	9
	16	6	5	7	6	5	5	3	1	4	1	4	4	4	7	1	6	5	3	6	11	10	6	8	10	7	11	8	7	6	12	9	4	22	14	1	5	13	7	7	6	3	20	5	2	1	8	13	9
	17	6	5	7	6	5	5	3	1	4	1	4	4	4	7	1	6	5	3	6	11	13	6	8	10	7	11	8	7	6	11	9	4	18	12	1	5	13	7	7	7	3	19	5	2	1	8	13	9
	18	6	5	7	9	6	5	3	1	4	1	4	4	4	7	1	6	5	3	6	11	11	6	8	10	7	10	8	7	6	11	13	5	14	12	1	5	13	7	7	6	3	16	5	2	1	8	10	9
	19	5	5	7	7	6	5	3	1	4	1	4	5	4	6	1	6	5	3	6	11	11	6	8	10	7	8	8	7	7	11	10	5	12	12	1	6	13	7	7	6	3	16	5	2	1	8	12	9
	20	5	6	7	9	6	5	4	1	4	1	4	5	5	6	1	6	5	3	6	12	11	7	8	10	7	8	8	7	8	11	12	5	13	12	1	6	13	7	7	6	4	15	5	2	1	8	10	9
	21	5	6	7	9	7	5	5	1	4	1	4	5	5	6	1	6	5	3	6	10	11	7	8	11	7	8	8	7	8	11	10	5	14	12	1	6	12	7	7	6	4	15	5	2	1	7	11	8
	22	5	6	7	9	7	5	5	1	4	1	4	5	5	6	1	6	5	7	6	10	11	7	8	13	7	8	8	7	8	11	11	5	16	12	1	5	11	7	7	6	4	15	5	2	1	5	15	8
	23	5	6	7	9	7	4	5	1	4	1	4	5	5	6	1	6	5	5	6	11	12	7	8	14	9	7	10	7	7	9	11	5	17	11	1	5	11	7	7	6	4	15	5	2	1	5	12	8
	24	5	6	8	9	7	4	5	1	5	1	4	5	5	6	1	6	5	5	6	12	12	6	9	15	9	8	10	7	7	9	11	5	17	11	1	5	12	7	7	6	4	15	5	2	1	5	12	8
	25	5	6	8	9	8	4	6	1	5	1	4	5	5	6	1	6	4	3	6	12	12	6	9	15	9	9	10	7	7	9	14	5	16	11	1	5	12	7	7	6	4	15	4	2	1	5	12	7
	26	5	6	8	9	8	4	6	1	5	1	5	6	5	6	1	6	4	3	6	12	12	6	9	18	9	9	12	7	7	9	12	6	18	11	1	5	12	7	7	6	4	15	4	2	1	5	12	7
	27	5	6	8	8	7	4	6	1	7	1	5	6	5	6	1	8	3	3	6	12	14	6	9	22	9	7	13	7	7	9	15	6	18	12	1	5	13	6	7	6	5	15	4	2	1	5	11	6
	28	4	6	8	8	7	4	6	1	7	1	5	6	5	6	1	6	3	3	6	11	14	6	10	20	9	7	13	7	7	9	13	6	18	12	1	5	13	6	5	6	6	15	4	2	1	4	11	5
	29	4	6	8	8	7	5	6	1	7	1	5	6	4	6	1	6	3	3	6	11	15	7	12	18	9	7	13	7	7	9	14	6	19	12	1	5	12	6	5	6	6	15	4	2	1	4	13	5
	30	5	6	9	8	7	6	6	1	7	1	5	7	4	6	1	6	3	3	6	12	15	7	10	18	9	7	13	8	8	9	16	6	20	12	1	4	12	6	6	6	5	14	4	2	1	4	13	5
	31	5	6	7	8	7	6	5	1	8	1	5	7	4	6	1	6	3	3	6	13	15	6	11	17	9	7	12	10	8	9	15	6	20	12	1	4	12	6	7	6	6	13	4	2	1	4	13	5
	32	5	6	7	8	7	7	5	1	8	1	5	7	3	7	0	6	3	3	6	13	12	6	11	18	9	6	14	10	8	9	17	6	19	12	1	4	12	6	7	6	6	13	4	2	1	4	11	5
	33	5	6	7	8	7	9	6	1	9	1	7	7	3	7	0	6	3	2	6	12	11	6	13	22	9	7	14	9	9	9	17	6	20	12	1	4	14	7	9	6	8	11	4	2	1	3	12	5
	34	4	6	7	9	7	10	6	1	10	1	5	7	3	7	0	8	3	2	6	13	10	6	13	19	9	6	16	7	8	9	18	6	20	12	1	3	13	5	9	6	3	10	4	2	1	2	11	5
	35	3	6	7	9	6	12	6	1	7	1	6	7	3	7	0	6	2	2	6	15	10	6	13	20	9	6	16	9	8	9	14	9	19	12	1	3	11	5	7	6	3	11	5	2	1	2	12	5
	36	2	6	7	9	7	8	6	1	7	1	6	7	3	7	0	6	3	2	6	17	11	7	13	19	9	6	16	9	8	9	14	9	18	12	1	3	11	5	8	6	3	11	5	2	0	1	12	4
	37	2	6	7	9	7	5	6	1	7	1	6	7	3	7	0	6	3	2	6	14	9	7	11	19	10	6	16	9	8	10	13	9	22	12	1	3	11	5	8	6	3	12	5	2	0	1	12	4
	38	2	6	7	9	7	5	6	1	7	1	6	8	3	7	0	6	2	2	6	14	9	7	11	18	9	6	16	9	9	11	13	9	22	12	1	3	11	5	8	6	3	13	6	2	6	1	12	5
	39	2	6	7	9	7	5	6	1	8	1	6	8	3	6	0	6	2	2	6	17	9	7	10	19	9	5	16	9	9	12	13	9	20	12	1	3	12	5	8	7	3	13	7	2	7	1	12	5
	40	2	6	7	9	7	7	6	1	8	2	6	9	3	6	0	6	2	2	6	13	8	7	11	21	10	5	16	9	9	12	12	9	19	12	1	2	11	5	8	7	3	11	8	2	7	1	12	3
	41	2	6	7	9	7	6	7	3	7	2	6	9	3	6	0	6	2	2	6	13	8	7	11	21	12	4	16	10	9	13	12	10	19	11	1	2	11	5	8	7	3	12	8	2	6	1	12	3
	42	1	7	7	9	7	6	7	3	7	2	6	11	3	6	0	5	2	2	5	12	8	7	10	20	13	4	17	10	9	15	15	10	20	11	1	2	11	5	8	7	3	12	7	2	7	1	11	3
	43	1	7	7	10	7	7	7	2	7	3	6	10	3	6	0	5	2	2	5	12	8	7	9	21	13	4	18	11	9	16	15	10	18	11	1	2	10	6	8	8	3	12	7	2	7	1	10	3
	44	1	7	7	10	7	7	7	2	7	3	6	10	3	6	0	5	2	2	5	12	8	7	10	24	13	4	18	11	9	14	13	10	16	11	1	2	11	6	8	8	3	12	7	2	7	1	10	3
	45	1	7	7	10	7	7	7	2	6	3	6	10	3	6	0	6	2	2	5	13	8	7	10	23	16	4	16	11	9	14	14	10	13	12	1	2	10	6	8	8	3	11	7	2	7	1	10	3
	46	1	7	7	10	7	9	7	2	6	2	7	11	3	6	0	6	2	2	5	13	8	7	10	20	15	4	14	11	9	13	13	10	14	11	2	2	10	6	8	8	3	9	6	2	7	1	10	3
	47	1	7	7	11	8	8	7	2	6	2	7	10	3	5	0	6	2	1	5	13	8	7	10	19	15	2	14	10	9	13	13	10	13	12	2	2	10	6	8	8	3	9	6	2	8	1	9	3
	48	1	8	7	11	8	8	7	4	6	4	7	10	3	5	0	6	2	1	5	13	8	7	10	19	13	1	13	10	9	13	13	10	13	10	2	2	10	6	8	8	3	9	6	2	8	1	9	3
	49	1	8	7	11	8	9	7	3	6	4	7	10	3	5	0	6	2	1	5	13	8	7	9	17	13	1	13	10	9	13	14	10	12	10	2	2	10	5	8	12	3	9	6	2	8	1	9	2
	50	1	8	7	11	8	9	7	3	6	4	6	10	3	5	0	6	2	1	5	13	8	8	9	17	13	1	13	10	9	13	12	10	13	10	3	2	10	5	8	10	3	9	6	2	8	1	9	1
	51	1	8	7	11	8	7	7	3	6	4	6	10	3	5	0	7	2	1	5	13	8	8	14	16	13	1	13	10	9	13	11	11	14	10	5	2	9	5	8	8	3	9	6	2	8	1	9	1
	52	1	8	7	12	8	6	6	3	5	4	6	10	3	5	0	6	2	1	6	13	8	9	12	15	11	1	13	9	9	13	11	11	13	10	3	2	9	5	8	9	3	9	6	1	8	1	8	1
	53	1	8	7	12	7	6	7	3	4	5	6	10	5	5	0	6	2	1	6	13	8	9	13	15	12	1	12	8	9	12	10	11	13	12	2	2	9	5	8	10	3	9	4	1	8	1	8	1
	54	2	8	7	12	7	6	7	3	4	5	6	10	6	5	0	6	2	1	6	14	8	9	13	14	12	1	13	8	9	12	10	12	12	11	2	2	9	5	7	10	3	8	4	1	8	1	8	1
	55	2	8	7	12	7	6	7	3	4	5	6	10	6	4	0	6	2	1	6	15	8	9	11	14	12	1	14	8	9	12	11	12	12	12	2	2	9	5	6	10	3	8	4	1	8	1	8	1
	56	3	8	7	12	7	7	7	3	4	5	6	10	6	4	0	6	2	1	6	14	8	9	11	14	13	0	16	8	8	12	13	12	12	12	2	2	9	5	6	9	3	9	3	1	9	1	6	1
	57	3	8	7	12	7	7	7	3	4	5	6	11	4	4	0	6	2	1	6	14	7	9	10	13	13	0	17	8	7	13	13	12	12	13	2	2	9	5	6	8	3	9	3	1	10	1	6	1
	58	3	8	7	12	7	7	7	3	4	5	6	11	4	4	0	6	2	1	7	13	7	11	10	13	16	0	19	8	7	14	12	11	11	15	5	2	9	5	6	8	3	9	3	1	10	1	5	1
	59	3	8	7	11	7	7	7	3	4	5	6	9	4	4	0	6	2	1	7	13	7	10	10	12	12	0	16	7	7	14	11	11	11	12	3	2	9	5	6	7	3	9	3	1	10	1	5	1
	60	3	8	7	11	6	7	7	3	4	4	6	9	4	4	0	6	2	1	7	14	7	11	10	12	12	0	20	7	8	14	12	11	12	12	3	2	9	6	6	9	3	9	3	1	9	1	4	1
	61	3	8	7	12	6	7	7	3	4	4	6	9	4	4	0	6	2	1	6	13	7	12	9	12	15	0	18	6	8	14	12	11	12	11	3	2	9	6	5	9	3	8	3	0	9	1	4	1
	62	3	8	7	11	6	7	7	3	4	4	7	9	4	4	0	6	2	1	6	13	6	12	9	11	13	0	19	6	8	14	11	11	12	12	3	2	9	6	5	7	3	8	4	0	9	1	4	1
	63	3	8	6	11	6	7	7	3	3	4	7	9	7	4	0	6	2	1	6	13	6	12	9	11	13	0	17	6	8	14	11	11	13	12	3	2	9	6	5	6	3	8	4	0	9	0	4	1
	64	3	8	6	12	5	7	7	3	3	4	7	9	5	4	0	5	2	1	5	13	6	11	9	11	14	0	17	6	8	12	11	11	13	15	3	2	8	6	5	6	3	8	4	0	9	0	4	1
	65	3	8	6	12	4	7	6	3	3	4	7	7	6	4	0	5	2	1	5	13	6	10	9	13	16	0	17	6	8	12	11	10	14	15	3	2	8	6	5	6	3	8	5	0	9	0	4	1
	66	3	8	6	11	4	7	6	3	3	4	7	7	4	4	0	5	2	1	5	12	6	9	8	12	14	0	18	6	8	12	11	10	14	17	3	2	8	6	5	6	3	8	5	0	9	0	4	1
	67	3	8	6	10	4	7	5	3	3	4	7	7	4	4	0	5	2	1	5	13	6	8	8	12	18	0	18	6	8	12	11	10	14	19	3	2	8	5	6	5	3	8	5	0	9	0	4	1
	68	3	8	6	10	4	7	5	3	3	4	7	7	4	4	0	5	2	1	5	13	6	8	8	12	14	0	16	6	8	12	11	10	16	18	3	2	8	5	6	5	3	8	5	0	9	0	3	1
	69	3	8	6	10	4	9	5	3	3	4	7	7	3	4	0	5	2	1	5	13	6	8	8	14	14	0	16	6	8	12	11	10	15	18	3	2	8	4	6	5	3	8	5	0	9	0	3	1
	70	3	8	6	10	4	7	5	3	3	5	7	7	3	4	0	5	3	0	5	13	6	8	8	12	14	0	15	6	8	12	11	10	15	17	3	2	7	4	6	5	3	8	4	0	9	0	3	1
	71	3	8	6	10	4	7	5	3	3	5	7	7	3	4	0	5	3	0	5	12	6	8	8	13	16	0	15	6	8	12	11	10	16	20	3	2	7	4	4	5	3	8	4	0	9	0	3	1
	72	3	8	6	10	4	7	4	3	3	5	7	7	3	4	0	5	3	0	3	13	6	8	8	11	16	0	14	6	7	12	11	10	16	13	3	2	7	4	4	5	3	8	5	0	8	0	3	1
	73	3	8	6	10	5	7	4	3	3	5	7	7	3	4	0	5	3	0	4	11	6	8	8	11	15	0	13	6	7	12	10	10	17	13	3	2	7	4	4	5	3	8	5	0	8	0	3	1
	74	3	8	6	10	5	7	4	3	3	5	7	7	3	4	0	5	3	0	4	11	6	7	8	11	19	0	13	6	7	11	10	9	17	13	3	2	7	4	4	5	3	7	5	0	8	0	3	1
	75	3	8	6	10	5	7	4	3	3	5	7	7	3	4	0	5	3	0	4	10	6	7	8	11	17	0	13	6	7	11	11	9	17	13	3	2	7	4	4	5	3	7	5	0	7	0	3	1
	76	3	8	6	10	4	6	4	3	3	5	7	7	3	4	0	5	3	0	4	10	6	7	8	11	17	0	13	6	7	11	10	9	16	13	3	2	7	4	4	5	3	7	5	0	9	0	3	1
	77	3	8	6	10	4	6	4	3	3	4	7	7	3	4	0	5	3	0	4	10	6	7	8	12	15	0	13	6	7	10	10	9	16	11	3	2	7	4	4	5	3	7	5	0	7	0	3	1
	78	4	8	6	10	4	6	4	3	3	4	7	7	3	4	0	5	2	0	4	10	6	7	8	12	15	0	12	6	7	10	9	9	16	11	3	2	7	4	4	4	3	7	5	0	7	0	3	1
	79	5	8	6	10	4	6	4	3	3	4	7	7	3	4	0	5	2	0	4	9	7	7	8	11	17	0	12	6	7	10	9	9	15	11	3	2	7	4	4	4	3	7	5	0	8	0	3	1
	80	5	7	6	10	4	6	4	3	3	3	7	7	3	4	0	4	2	0	4	9	7	7	7	11	13	0	12	4	7	9	9	9	15	9	3	2	8	4	4	4	3	7	5	0	8	0	3	1
	81	5	7	6	10	4	5	4	4	3	3	7	7	3	4	0	4	2	0	4	9	7	7	8	11	13	0	11	4	7	9	10	9	15	9	3	2	8	6	4	4	3	7	5	0	8	0	3	1
	82	5	7	6	10	4	5	4	4	3	3	6	7	3	4	0	4	2	0	4	9	7	6	8	11	13	0	10	4	9	9	10	9	15	8	3	2	8	6	4	4	3	7	5	0	8	0	3	1
	83	6	7	6	10	4	5	4	3	3	3	6	7	3	4	0	4	2	0	4	9	7	6	8	11	13	0	10	4	9	9	10	9	15	8	3	2	8	6	3	4	3	7	5	0	8	0	3	1
	84	6	7	6	10	4	5	4	3	3	3	6	7	3	4	0	4	2	0	4	9	7	6	7	11	13	0	10	4	9	9	10	9	13	8	3	2	8	6	3	4	3	7	5	0	8	0	3	1
	85	6	7	6	11	4	5	4	3	3	3	6	7	3	4	0	4	2	0	4	9	7	6	7	11	13	0	10	4	9	9	10	9	13	10	3	2	8	8	3	4	3	7	5	0	8	0	2	1
	86	6	7	6	10	4	5	4	3	3	3	6	7	3	4	0	4	2	0	4	13	7	6	7	11	13	0	10	4	9	9	10	9	13	8	3	2	7	8	3	3	3	7	5	0	8	0	2	1
	87	6	7	6	9	4	5	4	3	3	3	5	7	3	4	0	3	2	0	4	11	7	6	7	11	14	0	9	4	9	9	10	9	17	8	3	2	7	9	3	3	3	7	5	0	8	0	2	1
	88	6	7	6	9	4	5	4	3	3	3	5	7	3	4	0	3	2	0	4	11	9	6	7	11	14	0	10	4	9	9	10	9	16	6	3	2	7	9	3	3	3	7	5	0	8	0	2	1
	89	6	9	6	9	4	5	4	3	3	3	4	8	3	4	0	3	2	0	4	9	7	6	7	11	16	0	9	4	9	9	10	9	14	6	3	2	7	9	3	3	3	7	5	0	8	0	1	1
	90	6	8	6	8	4	5	4	3	3	3	4	8	3	4	0	3	2	0	4	9	7	6	7	11	15	0	9	4	9	9	9	9	14	6	3	2	6	9	3	3	3	6	5	0	8	0	1	1
	91	6	7	6	8	3	5	4	3	3	3	4	8	3	4	0	3	2	0	3	9	7	6	7	11	15	0	9	4	9	9	9	9	13	6	3	2	6	9	3	3	3	6	5	0	8	0	1	1
	92	6	7	6	8	3	5	4	3	3	3	4	8	3	4	0	3	2	0	3	9	7	6	7	11	15	0	9	4	7	9	9	9	13	6	3	2	6	11	3	3	4	6	5	0	8	0	1	1
	93	6	8	6	8	3	5	4	3	3	3	4	8	3	6	0	3	2	0	3	10	7	6	7	11	15	0	9	4	7	9	9	8	13	6	3	2	6	9	3	3	4	6	5	0	7	0	1	1
	94	5	10	6	8	3	5	5	3	3	3	4	8	3	4	0	3	2	0	3	10	6	6	6	11	15	0	8	4	8	9	9	8	11	6	3	2	6	9	3	3	4	6	5	0	7	0	1	1
	95	5	8	6	8	3	5	5	3	3	3	4	7	3	4	0	3	2	0	3	10	6	6	6	12	15	0	8	4	8	9	8	7	10	6	3	2	6	8	3	3	4	5	5	0	7	0	1	1
	96	5	8	6	8	3	5	5	3	3	3	4	7	3	4	0	3	2	0	2	10	6	6	6	11	15	0	8	4	8	8	8	7	11	8	3	2	6	8	2	3	4	5	5	0	5	0	1	1
	97	5	8	6	8	3	5	5	3	3	3	4	7	3	4	0	3	2	0	2	10	6	6	5	11	15	0	8	4	8	8	7	7	11	8	3	2	6	8	2	2	4	6	5	0	5	0	1	1
	98	5	8	6	8	3	5	5	3	3	3	4	7	3	4	0	3	2	0	2	9	6	5	4	11	15	0	8	4	8	8	8	7	11	5	3	1	6	8	2	2	6	6	5	0	5	0	1	1
	99	5	8	6	8	3	5	5	3	3	3	4	7	3	4	0	3	2	0	2	9	5	5	4	11	15	0	8	4	7	8	8	7	10	5	3	1	6	8	2	2	4	6	5	0	5	0	1	1
	100	5	8	6	8	3	5	5	3	3	3	4	6	3	4	0	3	2	0	2	8	5	7	2	11	15	0	8	3	7	8	8	7	9	5	3	1	6	7	2	2	5	6	5	0	5	0	1	1
	101	6	8	6	8	3	5	4	3	3	3	4	6	3	4	0	3	2	0	2	8	5	6	2	12	15	0	8	3	7	8	7	7	9	4	3	1	6	7	2	2	5	4	5	0	4	0	1	1
	102	6	10	6	7	3	5	4	3	3	3	4	6	3	4	0	3	2	0	2	8	5	6	2	12	14	0	9	3	6	8	6	7	9	4	3	1	6	7	2	2	4	4	5	0	3	0	1	1
	103	6	10	7	9	3	5	4	4	3	3	4	6	3	4	0	3	2	0	2	8	5	4	2	12	14	0	8	3	6	8	6	7	10	4	3	1	6	6	2	2	4	4	5	0	3	0	1	1
	104	6	9	7	8	4	5	4	3	3	3	4	6	3	4	0	3	2	0	2	8	5	4	2	12	14	0	10	3	6	8	6	6	10	4	3	1	6	4	2	2	4	3	5	0	3	0	1	1
	105	6	7	7	7	3	5	4	3	3	3	4	6	3	4	0	2	2	0	2	8	5	4	3	12	15	0	10	3	6	8	6	6	10	4	3	1	6	4	2	2	4	3	5	0	3	0	1	1
	106	6	7	7	6	4	5	4	3	3	3	4	6	3	4	0	2	2	0	2	8	5	4	3	12	15	0	7	3	6	8	6	6	10	4	3	1	7	4	2	2	3	3	5	0	3	0	1	1
	107	6	7	7	6	4	5	4	3	3	3	4	5	3	4	0	2	2	0	2	8	5	4	3	11	15	0	7	3	6	8	6	6	10	4	3	1	7	4	2	2	3	3	5	0	2	0	1	1
	108	6	7	7	5	3	5	4	3	3	3	3	5	4	4	0	2	2	0	2	8	6	4	3	11	15	0	7	3	6	8	6	6	11	4	3	1	7	4	2	2	3	3	5	0	1	0	1	1
	109	6	7	7	4	3	5	3	3	3	3	3	5	3	4	0	2	2	0	2	8	6	4	3	11	15	0	7	3	6	8	6	6	11	4	3	1	7	4	2	2	3	3	5	0	1	0	1	1
	110	6	7	7	3	3	5	3	3	3	3	3	5	3	4	0	2	2	0	1	7	6	4	5	11	15	0	7	3	6	8	7	6	11	4	3	1	7	4	2	2	3	3	5	0	1	0	1	1
	111	6	7	7	3	3	5	1	3	3	3	3	5	3	4	0	1	2	0	1	7	6	4	5	11	14	0	7	3	6	8	7	6	11	4	3	1	7	4	2	2	3	3	5	0	1	0	1	1
	112	6	7	7	3	3	5	1	3	3	3	3	5	3	4	0	0	2	0	1	7	6	4	5	12	13	0	6	3	6	8	7	7	10	4	3	1	7	4	2	2	3	3	5	0	1	0	1	1
	113	6	7	7	3	3	5	1	3	3	3	3	5	3	4	0	0	2	0	1	7	6	4	4	11	13	0	6	3	6	8	7	6	10	4	3	1	7	5	2	2	3	3	5	0	1	0	1	1
	114	6	7	7	3	3	5	1	3	3	3	3	5	3	4	0	0	2	0	1	7	5	4	4	10	13	0	6	3	6	8	7	6	10	4	3	1	7	5	2	2	3	3	5	0	1	0	1	1
	115	6	7	6	3	3	5	0	3	3	2	3	5	3	4	0	0	2	0	1	7	5	4	3	10	12	0	6	3	6	8	5	6	10	4	3	1	7	5	2	2	2	3	5	0	1	0	1	1
	116	6	7	6	3	3	5	0	2	3	2	3	5	3	4	0	0	2	0	1	7	5	4	3	10	12	0	6	3	6	7	5	6	10	4	3	1	7	5	2	2	2	3	4	0	1	0	1	1
	117	6	7	6	3	3	5	0	2	3	2	3	5	3	4	0	0	2	0	1	6	5	4	3	10	12	0	6	3	7	6	5	6	10	4	3	1	7	5	2	2	2	3	4	0	1	0	1	1
	118	6	7	6	3	3	5	0	2	3	2	3	5	3	4	0	0	2	0	1	6	4	4	3	10	12	0	6	3	5	6	5	6	10	3	3	1	8	5	2	2	2	3	4	0	1	0	1	1
	119	6	7	6	3	3	5	0	2	3	2	3	5	3	4	0	0	2	0	1	6	4	4	3	11	12	0	6	3	5	6	5	5	10	3	3	1	8	5	2	2	2	3	4	0	1	0	1	1
	120	6	7	6	3	3	5	0	2	3	2	3	5	3	4	0	0	2	0	1	6	4	4	3	11	12	0	6	3	5	6	5	5	10	3	3	1	7	5	2	2	2	3	4	0	1	0	0	1
	121	6	7	5	3	3	5	0	2	3	2	3	5	3	4	0	0	2	0	1	6	4	4	2	11	12	0	6	3	5	6	5	5	10	3	3	1	7	5	2	2	2	3	4	0	1	0	0	1
	122	6	7	5	3	3	4	0	2	3	2	3	5	4	4	0	0	2	0	1	6	3	4	2	11	11	0	6	3	5	6	5	5	10	3	2	1	5	5	2	2	2	3	3	0	1	0	0	1
	123	6	7	5	3	3	4	0	2	3	2	3	5	4	4	0	0	2	0	1	6	3	4	2	11	10	0	6	3	5	5	5	5	10	3	2	1	5	5	2	2	2	3	3	0	1	0	0	1
	124	6	7	5	3	4	3	0	2	3	2	3	5	4	4	0	0	2	0	0	6	3	4	2	11	10	0	6	3	4	5	5	5	10	3	2	1	5	5	2	2	2	3	3	0	1	0	0	0
	125	6	7	5	3	4	3	0	2	3	2	3	6	4	4	0	0	2	0	0	6	3	4	2	11	11	0	6	3	4	5	5	5	10	3	2	1	5	5	2	2	2	3	3	0	1	0	0	0
	126	6	7	5	3	4	3	0	2	3	2	3	6	4	4	0	0	2	0	0	6	3	4	2	11	11	0	6	3	3	5	4	5	10	3	2	1	5	5	2	2	2	3	3	0	1	0	0	0
	127	6	7	4	3	4	3	0	2	3	2	3	6	5	4	0	0	1	0	0	6	3	4	2	10	11	0	6	3	2	5	4	5	9	3	2	1	7	5	2	2	2	3	3	0	1	0	0	0
	128	6	7	4	3	4	3	0	2	3	2	3	5	5	4	0	0	1	0	0	6	3	4	2	10	12	0	6	3	2	5	4	5	9	3	2	1	7	5	2	2	2	3	3	0	1	0	0	0
	129	6	7	4	3	5	3	0	2	3	2	3	5	5	4	0	0	1	0	0	6	3	4	2	10	14	0	6	3	2	5	4	5	8	3	2	1	6	5	2	2	2	3	3	0	1	0	0	0
	130	5	7	4	3	4	2	0	2	3	2	3	5	5	4	0	0	1	0	0	6	3	4	2	10	15	0	6	3	2	5	4	5	7	3	2	1	6	5	1	2	2	3	3	0	1	0	0	0
	131	5	7	4	3	4	2	0	2	3	2	3	4	5	4	0	0	1	0	0	6	3	4	2	10	15	0	6	3	3	5	4	4	7	3	2	1	6	5	1	2	2	3	3	0	1	0	0	0
	132	5	7	4	3	4	2	0	3	3	2	3	4	4	4	0	0	1	0	0	6	3	4	2	9	12	0	6	3	3	5	4	4	7	3	2	1	6	4	1	2	2	3	3	0	1	0	0	0
	133	5	7	4	3	7	2	0	3	3	2	3	4	4	4	0	0	1	0	0	6	3	4	2	8	12	0	6	3	3	5	4	4	7	3	2	1	6	4	1	2	2	3	3	0	1	0	0	0
	134	5	7	4	3	5	2	0	3	4	2	3	4	4	4	0	0	1	0	0	6	3	4	2	8	12	0	7	3	3	5	4	5	7	3	2	1	6	4	1	2	2	3	3	0	1	0	0	0
	135	5	7	4	3	5	2	0	3	4	2	3	5	3	4	0	0	1	0	0	6	3	5	2	8	10	0	9	3	3	5	4	5	7	3	2	1	6	4	1	2	2	3	3	0	1	0	0	0
	136	5	7	4	3	4	2	0	3	4	2	2	5	3	4	0	0	1	0	0	6	2	4	2	8	10	0	7	2	3	5	4	7	6	3	2	1	6	4	1	2	2	3	3	0	1	0	0	0
	137	5	6	4	3	5	2	0	3	4	2	2	5	3	4	0	0	1	0	0	6	2	4	2	8	10	0	7	2	3	5	3	5	6	3	2	1	6	4	1	2	2	3	3	0	1	0	0	0
	138	5	6	3	3	4	2	0	3	4	3	2	5	3	4	0	0	0	0	0	6	2	4	2	7	10	0	6	2	3	5	3	5	6	3	2	1	6	4	1	2	2	3	3	0	1	0	0	0
	139	5	6	3	3	4	2	0	3	4	3	2	5	3	4	0	0	0	0	0	6	1	3	2	6	10	0	6	2	3	5	3	3	6	3	2	1	6	4	1	2	2	3	2	0	1	0	0	0
	140	5	6	3	2	4	2	0	3	4	3	2	5	3	4	0	0	0	0	0	6	1	3	2	5	10	0	6	2	3	6	3	3	6	3	2	0	6	4	1	2	2	3	2	0	1	0	0	0
	141	5	6	3	2	4	2	0	3	4	3	2	6	3	4	0	0	0	0	0	5	1	2	3	5	10	0	5	2	3	6	3	3	6	3	2	0	6	4	1	2	2	3	2	0	0	0	0	0
	142	5	7	3	1	4	2	0	3	4	3	2	6	3	3	0	0	0	0	0	5	1	2	3	4	9	0	5	2	3	6	2	3	5	3	2	0	6	4	1	2	2	3	2	0	0	0	0	0
	143	5	7	3	1	4	2	0	3	4	3	2	6	3	3	0	0	0	0	0	5	1	2	3	4	9	0	5	2	3	6	2	3	5	3	2	0	6	4	1	2	2	3	2	0	0	0	0	0
	144	5	7	3	1	4	2	0	3	4	3	2	6	3	3	0	0	0	0	0	5	1	2	3	4	10	0	5	2	3	6	2	3	5	3	2	0	6	4	1	2	2	3	2	0	0	0	0	0
	145	5	7	3	1	4	2	0	3	4	3	2	5	3	3	0	0	0	0	0	4	1	2	3	4	10	0	5	2	3	6	2	3	5	3	2	0	6	4	1	1	2	3	2	0	0	0	0	0
	146	5	7	3	1	4	2	0	3	4	3	2	5	3	3	0	0	0	0	0	4	1	2	3	4	10	0	5	2	3	5	2	3	5	3	2	0	7	3	1	1	2	3	2	0	0	0	0	0
	147	5	7	3	1	4	2	0	3	3	3	2	5	3	3	0	0	0	0	0	4	1	2	3	4	10	0	5	2	3	5	2	3	5	3	2	0	7	3	1	1	2	3	2	0	0	0	0	0
	148	5	7	3	1	4	2	0	3	3	3	3	5	3	4	0	0	0	0	0	4	1	2	3	4	10	0	4	2	3	5	2	3	5	3	2	0	5	3	1	1	2	3	2	0	0	0	0	0
	149	5	8	3	1	4	1	0	3	3	3	1	5	4	3	0	0	0	0	0	4	1	2	3	4	10	0	4	2	3	5	2	3	5	3	2	0	5	2	1	1	2	3	1	0	0	0	0	0
	150	5	8	3	1	3	1	0	2	3	3	1	4	4	2	0	0	0	0	0	4	1	2	3	4	12	0	4	2	3	5	2	3	5	3	2	0	5	2	1	1	2	3	1	0	0	0	0	0
	151	5	6	3	1	3	1	0	2	3	3	1	4	3	2	0	0	0	0	0	4	1	2	3	4	10	0	4	2	3	5	2	3	4	3	2	0	5	2	1	3	2	3	1	0	0	0	0	0
	152	5	6	3	1	3	1	0	2	3	3	1	4	3	2	0	0	0	0	0	3	1	2	3	4	8	0	4	2	3	5	2	3	4	3	2	0	4	2	1	1	2	3	1	0	0	0	0	0
	153	5	6	3	1	6	1	0	2	3	3	1	4	3	2	0	0	0	0	0	3	1	2	3	4	7	0	4	2	2	5	2	3	4	3	2	0	3	2	1	3	2	3	1	0	0	0	0	0
	154	5	6	4	1	3	1	0	2	3	3	1	4	3	2	0	0	0	0	0	3	1	2	2	4	7	0	4	2	2	5	2	3	4	3	2	0	3	2	1	9	2	3	1	0	0	0	0	0
	155	5	6	4	1	2	1	0	2	3	3	1	4	3	2	0	0	0	0	0	3	1	2	2	3	7	0	4	2	2	5	2	2	6	2	2	0	3	2	1	7	2	3	1	0	0	0	0	0
	156	5	6	4	1	2	1	0	2	3	3	1	4	3	2	0	0	0	0	0	3	1	2	2	3	7	0	4	2	2	5	2	2	4	2	2	0	3	2	1	1	2	3	1	0	0	0	0	0
	157	5	6	4	1	2	1	0	2	3	2	1	4	2	2	0	0	0	0	0	3	1	2	2	3	6	0	4	1	2	5	2	2	4	2	2	0	3	2	1	1	3	3	1	0	0	0	0	0
	158	5	6	4	1	2	1	0	2	3	2	1	4	2	2	0	0	0	0	0	3	1	2	2	3	6	0	4	1	2	5	2	2	4	2	2	0	3	2	1	1	3	3	1	0	0	0	0	0
	159	5	6	4	1	1	1	0	2	3	2	1	4	2	2	0	0	0	0	0	3	2	2	2	3	6	0	4	1	2	5	2	2	4	2	2	0	3	2	1	1	3	3	1	0	0	0	0	0
	160	5	6	4	1	1	1	0	2	3	2	1	4	2	2	0	0	0	0	0	3	2	2	2	3	6	0	4	1	2	5	2	2	4	2	2	0	3	2	1	1	3	3	1	0	0	0	0	0
	161	5	6	4	1	1	1	0	2	3	2	1	4	2	2	0	0	0	0	0	3	2	2	2	3	6	0	3	1	2	5	2	2	4	2	2	0	3	2	1	1	3	3	1	0	0	0	0	0
	162	5	6	4	1	1	1	0	2	3	2	1	4	2	2	0	0	0	0	0	2	2	2	2	3	6	0	3	1	2	5	2	2	4	2	2	0	3	2	1	1	3	3	1	0	0	0	0	0
	163	5	6	4	1	1	1	0	2	3	2	1	4	2	2	0	0	0	0	0	2	2	2	2	3	6	0	3	1	2	5	2	2	4	2	2	0	3	2	1	1	3	3	1	0	0	0	0	0
	164	4	6	5	1	1	1	0	2	3	2	1	4	2	2	0	0	0	0	0	2	2	2	2	3	6	0	3	1	2	5	2	2	4	2	2	0	3	2	1	1	3	3	1	0	0	0	0	0
	165	4	6	5	1	1	1	0	2	3	2	1	3	2	2	0	0	0	0	0	2	0	2	2	3	6	0	3	1	2	5	2	2	4	2	2	0	3	2	1	1	3	3	1	0	0	0	0	0
	166	4	6	5	1	1	1	0	2	3	2	1	3	2	2	0	0	0	0	0	2	0	2	2	3	6	0	3	0	2	5	2	2	4	2	2	0	3	2	1	1	3	3	1	0	0	0	0	0
	167	4	6	5	1	1	1	0	2	3	2	1	3	2	2	0	0	0	0	0	2	0	2	2	3	6	0	3	0	2	5	2	2	4	2	2	0	3	2	1	1	3	3	1	0	0	0	0	0
	168	4	6	5	1	1	1	0	2	3	2	1	3	2	2	0	0	0	0	0	2	0	2	2	3	6	0	3	0	2	5	2	2	4	2	2	0	3	2	1	1	3	3	1	0	0	0	0	0
	169	4	7	5	1	1	1	0	2	3	2	1	3	2	2	0	0	0	0	0	2	0	2	2	3	6	0	4	0	2	5	2	2	4	2	2	0	3	2	1	1	3	3	1	0	0	0	0	0
	170	4	7	5	1	1	1	0	2	2	2	1	3	2	2	0	0	0	0	0	2	0	2	2	2	6	0	4	0	2	5	2	2	4	2	2	0	3	2	1	1	3	3	1	0	0	0	0	0
	171	4	7	4	1	1	1	0	4	2	2	1	3	2	2	0	0	0	0	0	2	0	2	2	2	6	0	4	0	2	5	2	2	4	2	2	0	3	2	1	1	3	3	1	0	0	0	0	0
	172	5	7	3	1	1	1	0	4	2	2	1	3	2	2	0	0	0	0	0	2	0	2	2	2	6	0	4	0	2	5	2	2	4	2	2	0	3	2	1	1	3	3	1	0	0	0	0	0
	173	5	7	3	1	1	1	0	4	2	2	0	3	2	2	0	0	0	0	0	2	0	2	2	2	6	0	4	0	2	5	2	2	4	2	2	0	3	2	1	1	3	3	1	0	0	0	0	0
	174	5	6	3	1	1	1	0	5	2	2	0	3	2	1	0	0	0	0	0	2	0	1	2	2	6	0	4	0	2	5	1	2	4	2	2	0	3	2	1	1	3	3	1	0	0	0	0	0
	175	5	6	3	1	2	0	0	5	2	2	0	3	2	1	0	0	0	0	0	2	0	1	2	2	6	0	4	0	2	5	1	2	4	2	2	0	3	2	1	1	3	3	1	0	0	0	0	0
	176	5	6	3	1	2	0	0	4	2	2	0	3	2	1	0	0	0	0	0	2	0	1	2	2	6	0	4	0	2	5	1	2	3	2	2	0	3	2	1	1	3	3	1	0	0	0	0	0
	177	5	6	3	1	2	0	0	2	2	2	0	3	2	1	0	0	0	0	0	2	0	1	2	2	6	0	4	0	2	5	1	2	3	2	2	0	3	2	1	1	3	3	1	0	0	0	0	0
	178	5	6	3	1	2	0	0	2	2	1	0	3	2	1	0	0	0	0	0	2	0	1	2	1	6	0	4	0	2	5	1	2	3	2	2	0	2	2	1	1	2	3	1	0	0	0	0	0
	179	5	6	3	1	2	0	0	2	2	1	0	3	2	1	0	0	0	0	0	2	0	1	2	1	6	0	4	0	2	5	1	2	3	2	2	0	2	2	1	1	3	3	1	0	0	0	0	0
	180	5	6	3	1	2	0	0	2	2	1	0	3	2	1	0	0	0	0	0	2	0	1	2	1	6	0	3	0	2	5	1	2	3	2	2	0	2	2	1	1	3	3	1	0	0	0	0	0
	181	5	6	3	1	1	0	0	2	2	1	0	3	2	1	0	0	0	0	0	2	0	1	2	1	6	0	3	0	2	5	1	2	3	2	2	0	2	2	1	1	3	3	0	0	0	0	0	0
	182	5	6	3	1	1	0	0	2	2	1	0	3	2	1	0	0	0	0	0	2	0	1	2	1	6	0	3	0	2	5	1	2	2	2	2	0	2	2	1	1	7	3	0	0	0	0	0	0
	183	5	7	3	1	1	0	0	2	2	1	0	3	1	1	0	0	0	0	0	2	0	1	2	1	6	0	3	0	2	5	1	2	2	1	2	0	2	2	1	1	3	3	0	0	0	0	0	0
	184	5	11	3	1	1	0	0	2	2	1	0	3	1	1	0	0	0	0	0	2	0	1	2	1	6	0	3	0	2	5	1	2	2	1	2	0	2	2	1	1	3	3	0	0	0	0	0	0
	185	5	7	3	1	1	0	0	2	2	1	0	3	1	1	0	0	0	0	0	2	0	1	2	1	6	0	3	0	2	5	1	2	2	1	2	0	2	2	1	1	2	3	0	0	0	0	0	0
	186	5	5	3	1	1	0	0	2	2	1	0	3	1	1	0	0	0	0	0	2	0	1	2	1	6	0	2	0	2	5	1	2	2	1	2	0	2	2	1	1	2	3	0	0	0	0	0	0
	187	5	5	3	1	1	0	0	2	2	1	0	3	1	1	0	0	0	0	0	2	0	1	2	1	6	0	2	0	2	5	1	2	2	1	2	0	2	2	1	1	2	3	0	0	0	0	0	0
	188	4	5	3	1	1	0	0	2	2	1	0	3	1	1	0	0	0	0	0	2	0	1	2	1	5	0	2	0	2	5	1	2	2	1	2	0	2	2	1	1	2	3	0	0	0	0	0	0
	189	4	5	3	1	1	0	0	2	2	1	0	3	1	1	0	0	0	0	0	2	0	1	2	1	5	0	2	0	2	5	1	2	2	1	2	0	2	2	1	1	6	3	0	0	0	0	0	0
	190	4	5	3	1	1	0	0	2	2	1	0	3	1	1	0	0	0	0	0	2	0	1	2	1	5	0	2	0	2	5	1	2	2	1	2	0	2	2	1	1	2	3	0	0	0	0	0	0
	191	4	5	3	1	1	0	0	2	2	1	0	3	1	1	0	0	0	0	0	2	0	1	2	1	5	0	2	0	2	5	1	2	2	1	2	0	2	2	1	1	4	3	0	0	0	0	0	0
	192	3	5	3	1	1	0	0	2	2	1	0	3	1	1	0	0	0	0	0	2	0	0	2	1	5	0	2	0	2	5	1	2	1	1	2	0	2	2	1	1	2	3	0	0	0	0	0	0
	193	3	5	3	1	1	0	0	2	2	1	0	3	1	1	0	0	0	0	0	2	0	0	2	1	5	0	1	0	2	5	1	2	1	1	2	0	2	2	1	1	1	3	0	0	0	0	0	0
	194	5	5	2	1	0	0	0	2	1	1	0	3	1	1	0	0	0	0	0	2	0	0	2	1	5	0	1	0	2	5	1	2	1	1	2	0	2	2	1	1	1	3	0	0	0	0	0	0
	195	3	5	2	1	0	0	0	2	1	0	0	3	1	1	0	0	0	0	0	2	0	0	2	1	5	0	1	0	2	5	1	2	1	1	2	0	2	2	1	1	1	3	0	0	0	0	0	0
	196	2	5	2	1	0	0	0	2	1	0	0	3	1	1	0	0	0	0	0	2	0	0	2	1	5	0	1	0	2	5	1	2	1	1	2	0	2	2	1	1	1	3	0	0	0	0	0	0
	197	2	4	2	1	0	0	0	2	1	0	0	3	1	1	0	0	0	0	0	2	0	0	2	1	5	0	1	0	2	5	1	2	1	1	2	0	2	2	1	1	1	3	0	0	0	0	0	0
	198	2	4	2	1	0	0	0	3	1	0	0	3	1	1	0	0	0	0	0	2	0	0	2	1	5	0	1	0	2	5	1	2	1	1	2	0	2	2	1	1	1	3	0	0	0	0	0	0
	199	2	4	2	1	0	0	0	3	1	0	0	3	1	1	0	0	0	0	0	2	0	0	2	1	5	0	1	0	2	5	1	2	1	1	2	0	2	2	1	1	1	3	0	0	0	0	0	0
	200	2	4	2	0	0	0	0	3	1	0	0	3	1	1	0	0	0	0	0	2	0	0	2	1	5	0	1	0	2	5	1	2	1	1	2	0	2	2	1	1	1	3	0	0	0	0	0	0
	201	2	4	2	0	0	0	0	3	1	0	0	3	1	1	0	0	0	0	0	2	0	0	2	1	5	0	1	0	2	5	1	2	1	1	2	0	2	2	1	1	1	3	0	0	0	0	0	0
	202	2	4	2	0	0	0	0	3	1	0	0	3	1	1	0	0	0	0	0	2	0	0	2	1	5	0	1	0	2	5	1	2	1	1	2	0	2	2	1	1	2	3	0	0	0	0	0	0
	203	2	4	2	0	0	0	0	3	1	0	0	3	1	1	0	0	0	0	0	2	0	0	2	1	5	0	1	0	2	5	1	2	1	1	2	0	2	2	1	1	2	3	0	0	0	0	0	0
	204	2	4	2	0	0	0	0	3	1	0	0	3	1	1	0	0	0	0	0	2	0	0	2	1	5	0	1	0	2	5	1	2	1	1	2	0	2	2	1	1	2	3	0	0	0	0	0	0
	205	2	4	2	0	0	0	0	3	1	0	0	3	1	1	0	0	0	0	0	2	0	0	2	1	5	0	1	0	2	4	1	2	1	1	2	0	2	2	1	1	2	3	0	0	0	0	0	0
	206	2	4	2	0	0	0	0	3	1	0	0	3	1	1	0	0	0	0	0	2	0	0	2	1	5	0	1	0	2	4	1	2	1	1	2	0	2	4	1	1	2	3	0	0	0	0	0	0
	207	2	4	2	0	0	0	0	3	1	0	0	3	1	1	0	0	0	0	0	2	0	0	2	1	6	0	1	0	2	4	1	2	1	1	2	0	2	4	1	1	1	3	0	0	0	0	0	0
	208	2	4	2	0	0	0	0	3	1	0	0	3	1	1	0	0	0	0	0	2	0	0	2	1	6	0	1	0	2	3	1	2	1	1	2	0	2	4	1	1	1	3	0	0	0	0	0	0
	209	2	5	2	0	0	0	0	3	1	0	0	3	1	1	0	0	0	0	0	2	0	0	2	1	6	0	1	0	2	3	1	2	1	1	2	0	1	4	1	1	1	3	0	0	0	0	0	0
	210	2	5	2	0	0	0	0	3	1	0	0	3	1	1	0	0	0	0	0	2	0	0	2	1	6	0	1	0	2	3	1	2	1	1	2	0	1	4	1	1	1	3	0	0	0	0	0	0
	211	2	5	2	0	0	0	0	3	1	0	0	3	1	1	0	0	0	0	0	2	0	0	2	1	6	0	1	0	2	3	1	2	1	1	2	0	1	4	1	1	1	3	0	0	0	0	0	0
	212	2	5	2	0	0	0	0	3	1	0	0	3	1	1	0	0	0	0	0	2	0	0	2	1	6	0	1	0	2	3	1	2	1	1	2	0	1	4	1	1	1	3	0	0	0	0	0	0
	213	2	5	2	0	0	0	0	3	1	0	0	3	1	1	0	0	0	0	0	2	0	0	2	1	6	0	1	0	2	3	1	2	1	1	2	0	1	2	1	1	1	3	0	0	0	0	0	0
	214	2	5	2	0	0	0	0	3	1	0	0	3	1	1	0	0	0	0	0	2	0	0	2	1	6	0	1	0	2	3	1	2	1	1	2	0	1	4	1	1	1	3	0	0	0	0	0	0
	215	2	5	2	0	0	0	0	3	1	0	0	3	1	1	0	0	0	0	0	2	0	0	2	1	6	0	0	0	2	3	1	2	1	1	2	0	1	2	1	1	1	3	0	0	0	0	0	0
	216	2	4	2	0	0	0	0	3	1	0	0	3	1	1	0	0	0	0	0	2	0	0	2	1	6	0	0	0	2	3	1	2	1	1	2	0	1	2	1	1	1	3	0	0	0	0	0	0
	217	2	3	2	0	0	0	0	3	1	0	0	3	1	1	0	0	0	0	0	2	0	0	2	1	6	0	0	0	2	3	1	2	1	1	2	0	1	2	1	1	0	3	0	0	0	0	0	0
	218	2	4	2	0	0	0	0	3	1	0	0	3	1	1	0	0	0	0	0	2	0	0	2	1	6	0	0	0	2	3	1	2	1	1	2	0	1	2	1	1	0	3	0	0	0	0	0	0
	219	2	4	2	0	0	0	0	3	1	0	0	3	1	1	0	0	0	0	0	2	0	0	2	1	6	0	0	0	2	3	1	2	1	1	2	0	1	2	1	1	0	3	0	0	0	0	0	0
	220	2	4	2	0	0	0	0	3	1	0	0	3	1	1	0	0	0	0	0	2	0	0	1	1	5	0	0	0	2	3	1	2	1	1	2	0	1	1	1	1	0	3	0	0	0	0	0	0
	221	1	4	2	0	0	0	0	3	1	0	0	3	1	1	0	0	0	0	0	2	0	0	1	1	4	0	0	0	2	3	1	2	1	1	2	0	0	1	1	1	0	3	0	0	0	0	0	0
	222	1	4	2	0	0	0	0	3	1	0	0	3	0	1	0	0	0	0	0	2	0	0	1	1	4	0	0	0	2	3	1	2	1	1	2	0	0	1	1	1	0	3	0	0	0	0	0	0
	223	1	4	2	0	0	0	0	3	1	0	0	3	0	1	0	0	0	0	0	2	0	0	1	1	2	0	0	0	2	3	1	2	1	1	2	0	0	1	1	1	0	3	0	0	0	0	0	0
	224	1	4	2	0	0	0	0	3	1	0	0	3	0	1	0	0	0	0	0	2	0	0	1	1	2	0	0	0	2	3	1	2	1	1	2	0	0	1	1	1	0	3	0	0	0	0	0	0
	225	1	4	2	0	0	0	0	3	1	0	0	3	0	1	0	0	0	0	0	2	0	0	1	1	2	0	0	0	2	3	1	2	1	1	2	0	0	1	1	1	0	3	0	0	0	0	0	0
	226	1	4	2	0	0	0	0	3	1	0	0	3	0	0	0	0	0	0	0	2	0	0	1	1	2	0	0	0	2	3	1	2	1	1	2	0	0	1	1	1	0	2	0	0	0	0	0	0
	227	1	4	2	0	0	0	0	3	1	0	0	3	0	0	0	0	0	0	0	2	0	0	1	1	2	0	0	0	2	3	1	2	1	1	2	0	0	1	1	1	0	2	0	0	0	0	0	0
	228	1	4	2	0	0	0	0	3	1	0	0	3	0	0	0	0	0	0	0	2	0	0	1	1	1	0	0	0	2	3	1	2	1	1	2	0	0	1	1	1	0	2	0	0	0	0	0	0
	229	1	4	2	0	0	0	0	3	1	0	0	3	0	0	0	0	0	0	0	2	0	0	1	1	1	0	0	0	1	3	1	2	1	1	2	0	0	1	1	1	0	2	0	0	0	0	0	0
	230	1	4	2	0	0	0	0	3	1	0	0	3	0	0	0	0	0	0	0	2	0	0	1	1	1	0	0	0	1	3	1	2	1	1	2	0	0	1	1	1	0	2	0	0	0	0	0	0
	231	1	4	2	0	0	0	0	4	1	0	0	3	0	0	0	0	0	0	0	2	0	0	1	1	1	0	0	0	1	3	1	2	1	1	2	0	0	1	1	1	0	2	0	0	0	0	0	0
	232	1	4	2	0	0	0	0	6	1	0	0	3	0	0	0	0	0	0	0	2	0	0	1	1	1	0	0	0	0	3	1	2	1	1	2	0	0	1	1	1	0	2	0	0	0	0	0	0
	233	1	4	2	0	0	0	0	5	1	0	0	3	0	0	0	0	0	0	0	2	0	0	1	1	0	0	0	0	0	3	1	2	1	1	2	0	0	1	1	1	0	2	0	0	0	0	0	0
	234	1	4	2	0	0	0	0	6	1	0	0	3	0	0	0	0	0	0	0	1	0	0	1	1	0	0	0	0	0	3	1	2	1	1	2	0	0	1	1	2	0	2	0	0	0	0	0	0
	235	1	3	2	0	0	0	0	2	1	0	0	3	0	0	0	0	0	0	0	1	0	0	1	1	0	0	0	0	0	3	1	2	1	1	2	0	0	1	1	2	0	2	0	0	0	0	0	0
	236	1	3	2	0	0	0	0	3	1	0	0	3	0	0	0	0	0	0	0	1	0	0	1	1	0	0	0	0	0	3	1	2	1	1	2	0	0	1	1	2	0	2	0	0	0	0	0	0
	237	1	2	2	0	0	0	0	3	1	0	0	3	0	0	0	0	0	0	0	1	0	0	1	1	0	0	0	0	0	2	1	2	1	1	2	0	0	1	1	2	0	2	0	0	0	0	0	0
	238	1	0	2	0	0	0	0	3	1	0	0	3	0	0	0	0	0	0	0	1	0	0	1	1	0	0	0	0	0	2	1	2	1	1	2	0	0	1	1	2	0	2	0	0	0	0	0	0
	239	1	0	2	0	0	0	0	3	1	0	0	3	0	0	0	0	0	0	0	1	0	0	0	1	0	0	0	0	0	2	1	2	1	1	2	0	0	1	1	2	0	2	0	0	0	0	0	0
	240	1	0	2	0	0	0	0	3	1	0	0	3	0	0	0	0	0	0	0	1	0	0	0	1	0	0	0	0	0	2	1	2	1	1	2	0	0	1	1	2	0	1	0	0	0	0	0	0
	241	1	0	2	0	0	0	0	3	1	0	0	3	0	0	0	0	0	0	0	1	0	0	0	1	0	0	0	0	0	2	1	2	1	1	2	0	0	0	1	2	0	1	0	0	0	0	0	0
	242	1	0	2	0	0	0	0	3	1	0	0	3	0	0	0	0	0	0	0	1	0	0	0	1	0	0	0	0	0	2	1	2	1	1	2	0	0	0	1	2	0	1	0	0	0	0	0	0
	243	1	0	2	0	0	0	0	3	1	0	0	3	0	0	0	0	0	0	0	1	0	0	0	1	0	0	0	0	0	2	1	2	1	1	1	0	0	0	1	2	0	1	0	0	0	0	0	0
	244	1	0	2	0	0	0	0	3	1	0	0	3	0	0	0	0	0	0	0	1	0	0	0	1	0	0	0	0	0	2	1	1	1	1	1	0	0	0	1	2	0	1	0	0	0	0	0	0
	245	1	0	2	0	0	0	0	3	1	0	0	3	0	0	0	0	0	0	0	1	0	0	0	1	0	0	0	0	0	2	1	1	1	1	1	0	0	0	1	2	0	1	0	0	0	0	0	0
	246	1	0	2	0	0	0	0	3	1	0	0	3	0	0	0	0	0	0	0	1	0	0	0	1	0	0	0	0	0	2	1	1	1	1	1	0	0	0	1	2	0	1	0	0	0	0	0	0
	247	1	0	2	0	0	0	0	3	1	0	0	3	0	0	0	0	0	0	0	1	0	0	0	1	0	0	0	0	0	2	0	1	1	1	1	0	0	0	1	2	0	1	0	0	0	0	0	0
	248	1	0	2	0	0	0	0	3	1	0	0	2	0	0	0	0	0	0	0	1	0	0	0	1	0	0	0	0	0	2	0	1	1	1	1	0	0	0	0	2	0	0	0	0	0	0	0	0
	249	1	0	2	0	0	0	0	3	1	0	0	2	0	0	0	0	0	0	0	1	0	0	0	1	0	0	0	0	0	2	0	1	1	1	1	0	0	0	0	2	0	0	0	0	0	0	0	0
	250	1	0	2	0	0	0	0	3	1	0	0	2	0	0	0	0	0	0	0	1	0	0	0	1	0	0	0	0	0	2	0	1	1	1	1	0	0	0	0	2	0	0	0	0	0	0	0	0
	251	1	0	2	0	0	0	0	3	1	0	0	2	0	0	0	0	0	0	0	1	0	0	0	1	0	0	0	0	0	2	0	1	1	1	1	0	0	0	0	2	0	0	0	0	0	0	0	0
	252	1	0	2	0	0	0	0	3	1	0	0	2	0	0	0	0	0	0	0	0	0	0	0	1	0	0	0	0	0	2	0	1	1	1	1	0	0	0	0	2	0	0	0	0	0	0	0	0
	253	1	0	2	0	0	0	0	3	1	0	0	2	0	0	0	0	0	0	0	0	0	0	0	1	0	0	0	0	0	2	0	1	1	1	1	0	0	0	0	2	0	0	0	0	0	0	0	0
	254	1	0	2	0	0	0	0	3	1	0	0	2	0	0	0	0	0	0	0	0	0	0	0	1	0	0	0	0	0	2	0	1	1	1	1	0	0	0	0	2	0	0	0	0	0	0	0	0
	255	1	0	2	0	0	0	0	3	1	0	0	2	0	0	0	0	0	0	0	0	0	0	0	1	0	0	0	0	0	1	0	1	1	1	1	0	0	0	0	2	0	0	0	0	0	0	0	0
	256	1	0	2	0	0	0	0	3	1	0	0	2	0	0	0	0	0	0	0	0	0	0	0	1	0	0	0	0	0	1	0	1	1	1	1	0	0	0	0	2	0	0	0	0	0	0	0	0
	257	1	0	2	0	0	0	0	3	1	0	0	2	0	0	0	0	0	0	0	0	0	0	0	1	0	0	0	0	0	1	0	1	1	1	1	0	0	0	0	2	0	0	0	0	0	0	0	0
	258	1	0	2	0	0	0	0	3	1	0	0	2	0	0	0	0	0	0	0	0	0	0	0	1	0	0	0	0	0	1	0	1	1	1	1	0	0	0	0	2	0	0	0	0	0	0	0	0
	259	1	0	2	0	0	0	0	3	1	0	0	2	0	0	0	0	0	0	0	0	0	0	0	1	0	0	0	0	0	1	0	1	1	1	1	0	0	0	0	2	0	0	0	0	0	0	0	0
	260	1	0	2	0	0	0	0	3	1	0	0	1	0	0	0	0	0	0	0	0	0	0	0	1	0	0	0	0	0	1	0	1	1	1	1	0	0	0	0	2	0	0	0	0	0	0	0	0
	261	1	0	2	0	0	0	0	3	1	0	0	1	0	0	0	0	0	0	0	0	0	0	0	1	0	0	0	0	0	1	0	1	1	1	1	0	0	0	0	2	0	0	0	0	0	0	0	0
	262	1	0	2	0	0	0	0	3	1	0	0	1	0	0	0	0	0	0	0	0	0	0	0	1	0	0	0	0	0	1	0	1	1	1	1	0	0	0	0	2	0	0	0	0	0	0	0	0
	263	1	0	2	0	0	0	0	3	1	0	0	1	0	0	0	0	0	0	0	0	0	0	0	1	0	0	0	0	0	1	0	1	1	1	1	0	0	0	0	2	0	0	0	0	0	0	0	0
	264	1	0	2	0	0	0	0	3	1	0	0	1	0	0	0	0	0	0	0	0	0	0	0	1	0	0	0	0	0	1	0	1	1	1	1	0	0	0	0	2	0	0	0	0	0	0	0	0
	265	1	0	2	0	0	0	0	3	1	0	0	1	0	0	0	0	0	0	0	0	0	0	0	1	0	0	0	0	0	1	0	1	1	1	1	0	0	0	0	2	0	0	0	0	0	0	0	0
	266	1	0	2	0	0	0	0	3	1	0	0	1	0	0	0	0	0	0	0	0	0	0	0	1	0	0	0	0	0	1	0	1	1	1	1	0	0	0	0	2	0	0	0	0	0	0	0	0
	267	1	0	2	0	0	0	0	3	1	0	0	1	0	0	0	0	0	0	0	0	0	0	0	1	0	0	0	0	0	1	0	1	1	1	1	0	0	0	0	2	0	0	0	0	0	0	0	0
	268	0	0	2	0	0	0	0	3	1	0	0	1	0	0	0	0	0	0	0	0	0	0	0	1	0	0	0	0	0	1	0	1	1	1	1	0	0	0	0	2	0	0	0	0	0	0	0	0
	269	0	0	2	0	0	0	0	3	1	0	0	1	0	0	0	0	0	0	0	0	0	0	0	1	0	0	0	0	0	1	0	1	1	1	1	0	0	0	0	2	0	0	0	0	0	0	0	0
	270	0	0	2	0	0	0	0	3	1	0	0	1	0	0	0	0	0	0	0	0	0	0	0	1	0	0	0	0	0	1	0	1	1	1	1	0	0	0	0	0	0	0	0	0	0	0	0	0
	271	0	0	2	0	0	0	0	3	1	0	0	1	0	0	0	0	0	0	0	0	0	0	0	1	0	0	0	0	0	1	0	1	1	1	1	0	0	0	0	0	0	0	0	0	0	0	0	0
	272	0	0	2	0	0	0	0	3	1	0	0	1	0	0	0	0	0	0	0	0	0	0	0	1	0	0	0	0	0	1	0	1	1	1	1	0	0	0	0	0	0	0	0	0	0	0	0	0
	273	0	0	2	0	0	0	0	3	1	0	0	1	0	0	0	0	0	0	0	0	0	0	0	1	0	0	0	0	0	1	0	1	1	1	1	0	0	0	0	0	0	0	0	0	0	0	0	0
	274	0	0	2	0	0	0	0	3	1	0	0	1	0	0	0	0	0	0	0	0	0	0	0	1	0	0	0	0	0	1	0	1	1	1	1	0	0	0	0	0	0	0	0	0	0	0	0	0
	275	0	0	2	0	0	0	0	3	1	0	0	1	0	0	0	0	0	0	0	0	0	0	0	1	0	0	0	0	0	1	0	1	1	1	1	0	0	0	0	0	0	0	0	0	0	0	0	0
	276	0	0	2	0	0	0	0	2	1	0	0	1	0	0	0	0	0	0	0	0	0	0	0	1	0	0	0	0	0	1	0	1	1	1	1	0	0	0	0	0	0	0	0	0	0	0	0	0
	277	0	0	2	0	0	0	0	2	1	0	0	1	0	0	0	0	0	0	0	0	0	0	0	1	0	0	0	0	0	1	0	1	1	1	1	0	0	0	0	0	0	0	0	0	0	0	0	0
	278	0	0	2	0	0	0	0	2	1	0	0	1	0	0	0	0	0	0	0	0	0	0	0	1	0	0	0	0	0	1	0	1	1	1	1	0	0	0	0	0	0	0	0	0	0	0	0	0
	279	0	0	2	0	0	0	0	2	1	0	0	1	0	0	0	0	0	0	0	0	0	0	0	1	0	0	0	0	0	1	0	1	1	1	1	0	0	0	0	0	0	0	0	0	0	0	0	0
	280	0	0	2	0	0	0	0	2	1	0	0	1	0	0	0	0	0	0	0	0	0	0	0	1	0	0	0	0	0	1	0	1	1	1	1	0	0	0	0	0	0	0	0	0	0	0	0	0
	281	0	0	2	0	0	0	0	2	1	0	0	1	0	0	0	0	0	0	0	0	0	0	0	1	0	0	0	0	0	1	0	1	1	1	1	0	0	0	0	0	0	0	0	0	0	0	0	0
	282	0	0	2	0	0	0	0	2	1	0	0	1	0	0	0	0	0	0	0	0	0	0	0	1	0	0	0	0	0	1	0	1	1	1	1	0	0	0	0	0	0	0	0	0	0	0	0	0
	283	0	0	2	0	0	0	0	3	1	0	0	1	0	0	0	0	0	0	0	0	0	0	0	1	0	0	0	0	0	1	0	1	1	1	1	0	0	0	0	0	0	0	0	0	0	0	0	0
	284	0	0	2	0	0	0	0	3	1	0	0	1	0	0	0	0	0	0	0	0	0	0	0	1	0	0	0	0	0	2	0	1	1	1	1	0	0	0	0	0	0	0	0	0	0	0	0	0
	285	0	0	2	0	0	0	0	3	1	0	0	1	0	0	0	0	0	0	0	0	0	0	0	1	0	0	0	0	0	2	0	1	1	1	1	0	0	0	0	0	0	0	0	0	0	0	0	0
	286	0	0	1	0	0	0	0	3	1	0	0	1	0	0	0	0	0	0	0	0	0	0	0	1	0	0	0	0	0	1	0	1	1	1	1	0	0	0	0	0	0	0	0	0	0	0	0	0
	287	0	0	1	0	0	0	0	4	1	0	0	1	0	0	0	0	0	0	0	0	0	0	0	1	0	0	0	0	0	1	0	1	1	1	1	0	0	0	0	0	0	0	0	0	0	0	0	0
	288	0	0	1	0	0	0	0	5	1	0	0	1	0	0	0	0	0	0	0	0	0	0	0	1	0	0	0	0	0	1	0	1	1	1	1	0	0	0	0	0	0	0	0	0	0	0	0	0
	289	0	0	1	0	0	0	0	5	1	0	0	1	0	0	0	0	0	0	0	0	0	0	0	1	0	0	0	0	0	1	0	1	1	1	1	0	0	0	0	0	0	0	0	0	0	0	0	0
	290	0	0	1	0	0	0	0	3	1	0	0	1	0	0	0	0	0	0	0	0	0	0	0	1	0	0	0	0	0	1	0	0	1	1	1	0	0	0	0	0	0	0	0	0	0	0	0	0
	291	0	0	1	0	0	0	0	3	1	0	0	1	0	0	0	0	0	0	0	0	0	0	0	1	0	0	0	0	0	1	0	0	1	1	1	0	0	0	0	0	0	0	0	0	0	0	0	0
	292	0	0	1	0	0	0	0	3	1	0	0	1	0	0	0	0	0	0	0	0	0	0	0	1	0	0	0	0	0	1	0	0	1	1	1	0	0	0	0	0	0	0	0	0	0	0	0	0
	293	0	0	1	0	0	0	0	3	1	0	0	1	0	0	0	0	0	0	0	0	0	0	0	1	0	0	0	0	0	0	0	0	1	1	1	0	0	0	0	0	0	0	0	0	0	0	0	0
	294	0	0	1	0	0	0	0	3	1	0	0	1	0	0	0	0	0	0	0	0	0	0	0	1	0	0	0	0	0	0	0	0	1	1	1	0	0	0	0	0	0	0	0	0	0	0	0	0
	295	0	0	1	0	0	0	0	3	1	0	0	1	0	0	0	0	0	0	0	0	0	0	0	1	0	0	0	0	0	0	0	0	1	1	1	0	0	0	0	0	0	0	0	0	0	0	0	0
	296	0	0	1	0	0	0	0	3	1	0	0	1	0	0	0	0	0	0	0	0	0	0	0	1	0	0	0	0	0	0	0	0	1	1	1	0	0	0	0	0	0	0	0	0	0	0	0	0
	297	0	0	1	0	0	0	0	3	1	0	0	1	0	0	0	0	0	0	0	0	0	0	0	1	0	0	0	0	0	0	0	0	1	1	1	0	0	0	0	0	0	0	0	0	0	0	0	0
	298	0	0	1	0	0	0	0	3	1	0	0	1	0	0	0	0	0	0	0	0	0	0	0	1	0	0	0	0	0	0	0	0	1	1	1	0	0	0	0	0	0	0	0	0	0	0	0	0
	299	0	0	1	0	0	0	0	3	1	0	0	1	0	0	0	0	0	0	0	0	0	0	0	1	0	0	0	0	0	0	0	0	1	1	1	0	0	0	0	0	0	0	0	0	0	0	0	0
	300	0	0	1	0	0	0	0	3	1	0	0	1	0	0	0	0	0	0	0	0	0	0	0	1	0	0	0	0	0	0	0	0	1	1	0	0	0	0	0	0	0	0	0	0	0	0	0	0
	301	0	0	1	0	0	0	0	3	1	0	0	1	0	0	0	0	0	0	0	0	0	0	0	1	0	0	0	0	0	0	0	0	1	1	0	0	0	0	0	0	0	0	0	0	0	0	0	0
	302	0	0	1	0	0	0	0	2	1	0	0	1	0	0	0	0	0	0	0	0	0	0	0	1	0	0	0	0	0	0	0	0	1	1	0	0	0	0	0	0	0	0	0	0	0	0	0	0
	303	0	0	1	0	0	0	0	2	1	0	0	1	0	0	0	0	0	0	0	0	0	0	0	1	0	0	0	0	0	0	0	0	1	1	4	0	0	0	0	0	0	0	0	0	0	0	0	0
	304	0	0	1	0	0	0	0	2	1	0	0	1	0	0	0	0	0	0	0	0	0	0	0	1	0	0	0	0	0	0	0	0	1	1	7	0	0	0	0	0	0	0	0	0	0	0	0	0
	305	0	0	1	0	0	0	0	2	1	0	0	1	0	0	0	0	0	0	0	0	0	0	0	1	0	0	0	0	0	0	0	0	1	1	10	0	0	0	0	0	0	0	0	0	0	0	0	0
	306	0	0	1	0	0	0	0	2	1	0	0	1	0	0	0	0	0	0	0	0	0	0	0	1	0	0	0	0	0	0	0	0	1	1	10	0	0	0	0	0	0	0	0	0	0	0	0	0
	307	0	0	1	0	0	0	0	2	1	0	0	1	0	0	0	0	0	0	0	0	0	0	0	1	0	0	0	0	0	0	0	0	1	1	10	0	0	0	0	0	0	0	0	0	0	0	0	0
	308	0	0	1	0	0	0	0	2	1	0	0	1	0	0	0	0	0	0	0	0	0	0	0	1	0	0	0	0	0	0	0	0	1	1	10	0	0	0	0	0	0	0	0	0	0	0	0	0
	309	0	0	1	0	0	0	0	2	1	0	0	1	0	0	0	0	0	0	0	0	0	0	0	1	0	0	0	0	0	0	0	0	1	1	11	0	0	0	0	0	0	0	0	0	0	0	0	0
	310	0	0	1	0	0	0	0	2	1	0	0	1	0	0	0	0	0	0	0	0	0	0	0	1	0	0	0	0	0	0	0	0	1	1	11	0	0	0	0	0	0	0	0	0	0	0	0	0
	311	0	0	1	0	0	0	0	2	1	0	0	1	0	0	0	0	0	0	0	0	0	0	0	1	0	0	0	0	0	0	0	0	1	1	11	0	0	0	0	0	0	0	0	0	0	0	0	0
	312	0	0	0	0	0	0	0	2	1	0	0	1	0	0	0	0	0	0	0	0	0	0	0	1	0	0	0	0	0	0	0	0	1	0	11	0	0	0	0	0	0	0	0	0	0	0	0	0
	313	0	0	0	0	0	0	0	2	1	0	0	1	0	0	0	0	0	0	0	0	0	0	0	1	0	0	0	0	0	0	0	0	1	0	11	0	0	0	0	0	0	0	0	0	0	0	0	0
	314	0	0	0	0	0	0	0	2	1	0	0	1	0	0	0	0	0	0	0	0	0	0	0	1	0	0	0	0	0	0	0	0	1	0	11	0	0	0	0	0	0	0	0	0	0	0	0	0
	315	0	0	0	0	0	0	0	2	1	0	0	1	0	0	0	0	0	0	0	0	0	0	0	1	0	0	0	0	0	0	0	0	1	0	11	0	0	0	0	0	0	0	0	0	0	0	0	0
	316	0	0	0	0	0	0	0	2	1	0	0	1	0	0	0	0	0	0	0	0	0	0	0	1	0	0	0	0	0	0	0	0	1	0	11	0	0	0	0	0	0	0	0	0	0	0	0	0
	317	0	0	0	0	0	0	0	2	1	0	0	1	0	0	0	0	0	0	0	0	0	0	0	1	0	0	0	0	0	0	0	0	1	0	11	0	0	0	0	0	0	0	0	0	0	0	0	0
	318	0	0	0	0	0	0	0	2	1	0	0	1	0	0	0	0	0	0	0	0	0	0	0	1	0	0	0	0	0	0	0	0	1	0	11	0	0	0	0	0	0	0	0	0	0	0	0	0
	319	0	0	0	0	0	0	0	2	1	0	0	1	0	0	0	0	0	0	0	0	0	0	0	1	0	0	0	0	0	0	0	0	1	0	11	0	0	0	0	0	0	0	0	0	0	0	0	0
	320	0	0	0	0	0	0	0	2	1	0	0	1	0	0	0	0	0	0	0	0	0	0	0	1	0	0	0	0	0	0	0	0	1	0	11	0	0	0	0	0	0	0	0	0	0	0	0	0
	321	0	0	0	0	0	0	0	2	1	0	0	0	0	0	0	0	0	0	0	0	0	0	0	1	0	0	0	0	0	0	0	0	1	0	11	0	0	0	0	0	0	0	0	0	0	0	0	0
	322	0	0	0	0	0	0	0	2	1	0	0	0	0	0	0	0	0	0	0	0	0	0	0	1	0	0	0	0	0	0	0	0	1	0	11	0	0	0	0	0	0	0	0	0	0	0	0	0
	323	0	0	0	0	0	0	0	2	0	0	0	0	0	0	0	0	0	0	0	0	0	0	0	1	0	0	0	0	0	0	0	0	1	0	11	0	0	0	0	0	0	0	0	0	0	0	0	0
	324	0	0	0	0	0	0	0	2	0	0	0	0	0	0	0	0	0	0	0	0	0	0	0	1	0	0	0	0	0	0	0	0	1	0	12	0	0	0	0	0	0	0	0	0	0	0	0	0
	325	0	0	0	0	0	0	0	2	0	0	0	0	0	0	0	0	0	0	0	0	0	0	0	1	0	0	0	0	0	0	0	0	1	0	13	0	0	0	0	0	0	0	0	0	0	0	0	0
	326	0	0	0	0	0	0	0	2	0	0	0	0	0	0	0	0	0	0	0	0	0	0	0	1	0	0	0	0	0	0	0	0	1	0	13	0	0	0	0	0	0	0	0	0	0	0	0	0
	327	0	0	0	0	0	0	0	2	0	0	0	0	0	0	0	0	0	0	0	0	0	0	0	1	0	0	0	0	0	0	0	0	1	0	13	0	0	0	0	0	0	0	0	0	0	0	0	0
	328	0	0	0	0	0	0	0	2	0	0	0	0	0	0	0	0	0	0	0	0	0	0	0	1	0	0	0	0	0	0	0	0	1	0	13	0	0	0	0	0	0	0	0	0	0	0	0	0
	329	0	0	0	0	0	0	0	2	0	0	0	0	0	0	0	0	0	0	0	0	0	0	0	1	0	0	0	0	0	0	0	0	1	0	13	0	0	0	0	0	0	0	0	0	0	0	0	0
	330	0	0	0	0	0	0	0	2	0	0	0	0	0	0	0	0	0	0	0	0	0	0	0	1	0	0	0	0	0	0	0	0	1	0	13	0	0	0	0	0	0	0	0	0	0	0	0	0
	331	0	0	0	0	0	0	0	2	0	0	0	0	0	0	0	0	0	0	0	0	0	0	0	1	0	0	0	0	0	0	0	0	1	0	12	0	0	0	0	0	0	0	0	0	0	0	0	0
	332	0	0	0	0	0	0	0	2	0	0	0	0	0	0	0	0	0	0	0	0	0	0	0	0	0	0	0	0	0	0	0	0	1	0	13	0	0	0	0	0	0	0	0	0	0	0	0	0
	333	0	0	0	0	0	0	0	1	0	0	0	0	0	0	0	0	0	0	0	0	0	0	0	0	0	0	0	0	0	0	0	0	1	0	13	0	0	0	0	0	0	0	0	0	0	0	0	0
	334	0	0	0	0	0	0	0	1	0	0	0	0	0	0	0	0	0	0	0	0	0	0	0	0	0	0	0	0	0	0	0	0	1	0	14	0	0	0	0	0	0	0	0	0	0	0	0	0
	335	0	0	0	0	0	0	0	1	0	0	0	0	0	0	0	0	0	0	0	0	0	0	0	0	0	0	0	0	0	0	0	0	1	0	15	0	0	0	0	0	0	0	0	0	0	0	0	0
	336	0	0	0	0	0	0	0	1	0	0	0	0	0	0	0	0	0	0	0	0	0	0	0	0	0	0	0	0	0	0	0	0	1	0	12	0	0	0	0	0	0	0	0	0	0	0	0	0
	337	0	0	0	0	0	0	0	1	0	0	0	0	0	0	0	0	0	0	0	0	0	0	0	0	0	0	0	0	0	0	0	0	1	0	11	0	0	0	0	0	0	0	0	0	0	0	0	0
	338	0	0	0	0	0	0	0	1	0	0	0	0	0	0	0	0	0	0	0	0	0	0	0	0	0	0	0	0	0	0	0	0	1	0	10	0	0	0	0	0	0	0	0	0	0	0	0	0
	339	0	0	0	0	0	0	0	1	0	0	0	0	0	0	0	0	0	0	0	0	0	0	0	0	0	0	0	0	0	0	0	0	1	0	10	0	0	0	0	0	0	0	0	0	0	0	0	0
	340	0	0	0	0	0	0	0	1	0	0	0	0	0	0	0	0	0	0	0	0	0	0	0	0	0	0	0	0	0	0	0	0	1	0	10	0	0	0	0	0	0	0	0	0	0	0	0	0
	341	0	0	0	0	0	0	0	1	0	0	0	0	0	0	0	0	0	0	0	0	0	0	0	0	0	0	0	0	0	0	0	0	1	0	10	0	0	0	0	0	0	0	0	0	0	0	0	0
	342	0	0	0	0	0	0	0	1	0	0	0	0	0	0	0	0	0	0	0	0	0	0	0	0	0	0	0	0	0	0	0	0	1	0	10	0	0	0	0	0	0	0	0	0	0	0	0	0
	343	0	0	0	0	0	0	0	1	0	0	0	0	0	0	0	0	0	0	0	0	0	0	0	0	0	0	0	0	0	0	0	0	1	0	10	0	0	0	0	0	0	0	0	0	0	0	0	0
	344	0	0	0	0	0	0	0	1	0	0	0	0	0	0	0	0	0	0	0	0	0	0	0	0	0	0	0	0	0	0	0	0	1	0	9	0	0	0	0	0	0	0	0	0	0	0	0	0
	345	0	0	0	0	0	0	0	1	0	0	0	0	0	0	0	0	0	0	0	0	0	0	0	0	0	0	0	0	0	0	0	0	1	0	8	0	0	0	0	0	0	0	0	0	0	0	0	0
	346	0	0	0	0	0	0	0	1	0	0	0	0	0	0	0	0	0	0	0	0	0	0	0	0	0	0	0	0	0	0	0	0	1	0	8	0	0	0	0	0	0	0	0	0	0	0	0	0
	347	0	0	0	0	0	0	0	1	0	0	0	0	0	0	0	0	0	0	0	0	0	0	0	0	0	0	0	0	0	0	0	0	1	0	8	0	0	0	0	0	0	0	0	0	0	0	0	0
	348	0	0	0	0	0	0	0	1	0	0	0	0	0	0	0	0	0	0	0	0	0	0	0	0	0	0	0	0	0	0	0	0	1	0	8	0	0	0	0	0	0	0	0	0	0	0	0	0
	349	0	0	0	0	0	0	0	1	0	0	0	0	0	0	0	0	0	0	0	0	0	0	0	0	0	0	0	0	0	0	0	0	1	0	8	0	0	0	0	0	0	0	0	0	0	0	0	0
	350	0	0	0	0	0	0	0	1	0	0	0	0	0	0	0	0	0	0	0	0	0	0	0	0	0	0	0	0	0	0	0	0	1	0	8	0	0	0	0	0	0	0	0	0	0	0	0	0
	351	0	0	0	0	0	0	0	1	0	0	0	0	0	0	0	0	0	0	0	0	0	0	0	0	0	0	0	0	0	0	0	0	1	0	8	0	0	0	0	0	0	0	0	0	0	0	0	0
	352	0	0	0	0	0	0	0	1	0	0	0	0	0	0	0	0	0	0	0	0	0	0	0	0	0	0	0	0	0	0	0	0	1	0	7	0	0	0	0	0	0	0	0	0	0	0	0	0
	353	0	0	0	0	0	0	0	1	0	0	0	0	0	0	0	0	0	0	0	0	0	0	0	0	0	0	0	0	0	0	0	0	1	0	7	0	0	0	0	0	0	0	0	0	0	0	0	0
	354	0	0	0	0	0	0	0	1	0	0	0	0	0	0	0	0	0	0	0	0	0	0	0	0	0	0	0	0	0	0	0	0	1	0	7	0	0	0	0	0	0	0	0	0	0	0	0	0
	355	0	0	0	0	0	0	0	1	0	0	0	0	0	0	0	0	0	0	0	0	0	0	0	0	0	0	0	0	0	0	0	0	1	0	7	0	0	0	0	0	0	0	0	0	0	0	0	0
	356	0	0	0	0	0	0	0	1	0	0	0	0	0	0	0	0	0	0	0	0	0	0	0	0	0	0	0	0	0	0	0	0	1	0	7	0	0	0	0	0	0	0	0	0	0	0	0	0
	357	0	0	0	0	0	0	0	1	0	0	0	0	0	0	0	0	0	0	0	0	0	0	0	0	0	0	0	0	0	0	0	0	1	0	6	0	0	0	0	0	0	0	0	0	0	0	0	0
	358	0	0	0	0	0	0	0	1	0	0	0	0	0	0	0	0	0	0	0	0	0	0	0	0	0	0	0	0	0	0	0	0	1	0	5	0	0	0	0	0	0	0	0	0	0	0	0	0
	359	0	0	0	0	0	0	0	1	0	0	0	0	0	0	0	0	0	0	0	0	0	0	0	0	0	0	0	0	0	0	0	0	1	0	5	0	0	0	0	0	0	0	0	0	0	0	0	0
	360	0	0	0	0	0	0	0	1	0	0	0	0	0	0	0	0	0	0	0	0	0	0	0	0	0	0	0	0	0	0	0	0	1	0	5	0	0	0	0	0	0	0	0	0	0	0	0	0
	361	0	0	0	0	0	0	0	1	0	0	0	0	0	0	0	0	0	0	0	0	0	0	0	0	0	0	0	0	0	0	0	0	1	0	5	0	0	0	0	0	0	0	0	0	0	0	0	0
	362	0	0	0	0	0	0	0	0	0	0	0	0	0	0	0	0	0	0	0	0	0	0	0	0	0	0	0	0	0	0	0	0	1	0	5	0	0	0	0	0	0	0	0	0	0	0	0	0
	363	0	0	0	0	0	0	0	0	0	0	0	0	0	0	0	0	0	0	0	0	0	0	0	0	0	0	0	0	0	0	0	0	1	0	5	0	0	0	0	0	0	0	0	0	0	0	0	0
	364	0	0	0	0	0	0	0	0	0	0	0	0	0	0	0	0	0	0	0	0	0	0	0	0	0	0	0	0	0	0	0	0	1	0	6	0	0	0	0	0	0	0	0	0	0	0	0	0
	365	0	0	0	0	0	0	0	0	0	0	0	0	0	0	0	0	0	0	0	0	0	0	0	0	0	0	0	0	0	0	0	0	1	0	12	0	0	0	0	0	0	0	0	0	0	0	0	0
	366	0	0	0	0	0	0	0	0	0	0	0	0	0	0	0	0	0	0	0	0	0	0	0	0	0	0	0	0	0	0	0	0	1	0	6	0	0	0	0	0	0	0	0	0	0	0	0	0
	367	0	0	0	0	0	0	0	0	0	0	0	0	0	0	0	0	0	0	0	0	0	0	0	0	0	0	0	0	0	0	0	0	1	0	6	0	0	0	0	0	0	0	0	0	0	0	0	0
	368	0	0	0	0	0	0	0	0	0	0	0	0	0	0	0	0	0	0	0	0	0	0	0	0	0	0	0	0	0	0	0	0	1	0	5	0	0	0	0	0	0	0	0	0	0	0	0	0
	369	0	0	0	0	0	0	0	0	0	0	0	0	0	0	0	0	0	0	0	0	0	0	0	0	0	0	0	0	0	0	0	0	1	0	5	0	0	0	0	0	0	0	0	0	0	0	0	0
	370	0	0	0	0	0	0	0	0	0	0	0	0	0	0	0	0	0	0	0	0	0	0	0	0	0	0	0	0	0	0	0	0	1	0	5	0	0	0	0	0	0	0	0	0	0	0	0	0
	371	0	0	0	0	0	0	0	0	0	0	0	0	0	0	0	0	0	0	0	0	0	0	0	0	0	0	0	0	0	0	0	0	1	0	5	0	0	0	0	0	0	0	0	0	0	0	0	0
	372	0	0	0	0	0	0	0	0	0	0	0	0	0	0	0	0	0	0	0	0	0	0	0	0	0	0	0	0	0	0	0	0	1	0	5	0	0	0	0	0	0	0	0	0	0	0	0	0
	373	0	0	0	0	0	0	0	0	0	0	0	0	0	0	0	0	0	0	0	0	0	0	0	0	0	0	0	0	0	0	0	0	1	0	5	0	0	0	0	0	0	0	0	0	0	0	0	0
	374	0	0	0	0	0	0	0	0	0	0	0	0	0	0	0	0	0	0	0	0	0	0	0	0	0	0	0	0	0	0	0	0	1	0	5	0	0	0	0	0	0	0	0	0	0	0	0	0
	375	0	0	0	0	0	0	0	0	0	0	0	0	0	0	0	0	0	0	0	0	0	0	0	0	0	0	0	0	0	0	0	0	1	0	5	0	0	0	0	0	0	0	0	0	0	0	0	0
	376	0	0	0	0	0	0	0	0	0	0	0	0	0	0	0	0	0	0	0	0	0	0	0	0	0	0	0	0	0	0	0	0	0	0	4	0	0	0	0	0	0	0	0	0	0	0	0	0
	377	0	0	0	0	0	0	0	0	0	0	0	0	0	0	0	0	0	0	0	0	0	0	0	0	0	0	0	0	0	0	0	0	0	0	4	0	0	0	0	0	0	0	0	0	0	0	0	0
	378	0	0	0	0	0	0	0	0	0	0	0	0	0	0	0	0	0	0	0	0	0	0	0	0	0	0	0	0	0	0	0	0	0	0	4	0	0	0	0	0	0	0	0	0	0	0	0	0
	379	0	0	0	0	0	0	0	0	0	0	0	0	0	0	0	0	0	0	0	0	0	0	0	0	0	0	0	0	0	0	0	0	0	0	4	0	0	0	0	0	0	0	0	0	0	0	0	0
	380	0	0	0	0	0	0	0	0	0	0	0	0	0	0	0	0	0	0	0	0	0	0	0	0	0	0	0	0	0	0	0	0	0	0	4	0	0	0	0	0	0	0	0	0	0	0	0	0
	381	0	0	0	0	0	0	0	0	0	0	0	0	0	0	0	0	0	0	0	0	0	0	0	0	0	0	0	0	0	0	0	0	0	0	4	0	0	0	0	0	0	0	0	0	0	0	0	0
	382	0	0	0	0	0	0	0	0	0	0	0	0	0	0	0	0	0	0	0	0	0	0	0	0	0	0	0	0	0	0	0	0	0	0	4	0	0	0	0	0	0	0	0	0	0	0	0	0
	383	0	0	0	0	0	0	0	0	0	0	0	0	0	0	0	0	0	0	0	0	0	0	0	0	0	0	0	0	0	0	0	0	0	0	4	0	0	0	0	0	0	0	0	0	0	0	0	0
	384	0	0	0	0	0	0	0	0	0	0	0	0	0	0	0	0	0	0	0	0	0	0	0	0	0	0	0	0	0	0	0	0	0	0	4	0	0	0	0	0	0	0	0	0	0	0	0	0
	385	0	0	0	0	0	0	0	0	0	0	0	0	0	0	0	0	0	0	0	0	0	0	0	0	0	0	0	0	0	0	0	0	0	0	4	0	0	0	0	0	0	0	0	0	0	0	0	0
	386	0	0	0	0	0	0	0	0	0	0	0	0	0	0	0	0	0	0	0	0	0	0	0	0	0	0	0	0	0	0	0	0	0	0	4	0	0	0	0	0	0	0	0	0	0	0	0	0
	387	0	0	0	0	0	0	0	0	0	0	0	0	0	0	0	0	0	0	0	0	0	0	0	0	0	0	0	0	0	0	0	0	0	0	3	0	0	0	0	0	0	0	0	0	0	0	0	0
	388	0	0	0	0	0	0	0	0	0	0	0	0	0	0	0	0	0	0	0	0	0	0	0	0	0	0	0	0	0	0	0	0	0	0	3	0	0	0	0	0	0	0	0	0	0	0	0	0
	389	0	0	0	0	0	0	0	0	0	0	0	0	0	0	0	0	0	0	0	0	0	0	0	0	0	0	0	0	0	0	0	0	0	0	2	0	0	0	0	0	0	0	0	0	0	0	0	0
	390	0	0	0	0	0	0	0	0	0	0	0	0	0	0	0	0	0	0	0	0	0	0	0	0	0	0	0	0	0	0	0	0	0	0	2	0	0	0	0	0	0	0	0	0	0	0	0	0
	391	0	0	0	0	0	0	0	0	0	0	0	0	0	0	0	0	0	0	0	0	0	0	0	0	0	0	0	0	0	0	0	0	0	0	2	0	0	0	0	0	0	0	0	0	0	0	0	0
	392	0	0	0	0	0	0	0	0	0	0	0	0	0	0	0	0	0	0	0	0	0	0	0	0	0	0	0	0	0	0	0	0	0	0	2	0	0	0	0	0	0	0	0	0	0	0	0	0
	393	0	0	0	0	0	0	0	0	0	0	0	0	0	0	0	0	0	0	0	0	0	0	0	0	0	0	0	0	0	0	0	0	0	0	2	0	0	0	0	0	0	0	0	0	0	0	0	0
	394	0	0	0	0	0	0	0	0	0	0	0	0	0	0	0	0	0	0	0	0	0	0	0	0	0	0	0	0	0	0	0	0	0	0	2	0	0	0	0	0	0	0	0	0	0	0	0	0
	395	0	0	0	0	0	0	0	0	0	0	0	0	0	0	0	0	0	0	0	0	0	0	0	0	0	0	0	0	0	0	0	0	0	0	2	0	0	0	0	0	0	0	0	0	0	0	0	0
	396	0	0	0	0	0	0	0	0	0	0	0	0	0	0	0	0	0	0	0	0	0	0	0	0	0	0	0	0	0	0	0	0	0	0	2	0	0	0	0	0	0	0	0	0	0	0	0	0
	397	0	0	0	0	0	0	0	0	0	0	0	0	0	0	0	0	0	0	0	0	0	0	0	0	0	0	0	0	0	0	0	0	0	0	2	0	0	0	0	0	0	0	0	0	0	0	0	0
	398	0	0	0	0	0	0	0	0	0	0	0	0	0	0	0	0	0	0	0	0	0	0	0	0	0	0	0	0	0	0	0	0	0	0	2	0	0	0	0	0	0	0	0	0	0	0	0	0
	399	0	0	0	0	0	0	0	0	0	0	0	0	0	0	0	0	0	0	0	0	0	0	0	0	0	0	0	0	0	0	0	0	0	0	2	0	0	0	0	0	0	0	0	0	0	0	0	0
	400	0	0	0	0	0	0	0	0	0	0	0	0	0	0	0	0	0	0	0	0	0	0	0	0	0	0	0	0	0	0	0	0	0	0	2	0	0	0	0	0	0	0	0	0	0	0	0	0
[truncated: 1 more columns]

## Sheet: Figure 1i
Figure 1i
	Parameter: Total dendrite length (SNc) (um)
	DA-Tsc1 WT	DA-Tsc1 KO
	1214.11	1951.84
	1769.69	1278.57
	1499.98	1498.44
	1266.92	1126.22
	937.963	2527.51
	1009.68	2910.44
	668.282	2138.73
	1130.15	2532.75
	975.203	1001.41
	971.05	1331.72
	793.041	2260.48
	1673.91	1749.72
	816.018	1486.77
	936.354	3015.85
	627.109	774.059
	662.086	486.668
	559.66	1045.28
	293.369	919.476
	783.387	843.619
		1951.75
		2414.97
		2038.06
		1679.16
		1896.9
		2451.15
		916.201
		1720.09
		2131.93
		2636.45
		2299.62

## Sheet: Figure 1j
Figure 1j
	Parameter: SNc capacitance
	DA-Tsc1 WT	DA-Tsc1 KO
	72.6	78.8017
	44.97	159.994
	60.7931	113.053
	47.3863	115.999
	60.457	103.956
	72.48	220.698
	61.551	158.504
	46.4351	113.582
	53.8736	161.673
	69.4629	115.085
	86.6751	147.14
	49.0203	103.022
	104.81	141.115
	84.42	136.284
	73.8782	151.5
	61.8885	107.184
	47.4335	115.705
	60.189	125.581
		65.5224
		111.437
		104.972
		132.913
		123.688
		96.0202
		173.61
		172.848
		75.8318
		83.7292
		184.89
		160.739
		133.786

## Sheet: Figure 1k
Figure 1k
	Parameter: SNc resistance
	DA-Tsc1 WT	DA-Tsc1 KO
	98.62	196.047
	154.3	99.3447
	479.223	140.446
	399.076	65.8743
	197.248	82.3329
	375.89	72.0449
	468.74	81.5086
	176.732	82.4858
	241.49	61.3666
	138.384	84.4123
	144.579	73.9127
	192.707	238.346
	83.37	80.9477
	104.69	94.4286
	92.5946	51.35
	134.677	123.269
	343.342	63.0324
	185.273	76.2526
		123.654
		56.7595
		120.062
		94.1075
		106.765
		56.7556
		86.5762
		155.489
		193.31
		140.562
		54.7292
		97.3562
		107.405

## Sheet: Figure 1m
Figure 1m
	Parameter: SNc sag (% of max)
	DA-Tsc1 WT	DA-Tsc1 KO
	49.9121	40.4521
	41.8641	65.3572
	17.8092	38.9443
	31.8865	55.4082
	50.0035	53.1683
	46.5446	68.408
	33.0262	45.0379
	54.4934	62.3862
	56.6084	60.4501
	37.7557	60.9364
	43.7004	74.9647
	60.0758	52.3588
	60.651	54.7156
	57.0507	49.6011
	48.5995	60.645
	31.4717	60.5988
	44.2383	62.4466
	60.42	44.9338
		21.4576
		44.5246
		63.8237
		64.2164
		27.3575
		56.2168
		73.0008
		46.1727
		29.5283
		25.638
		50.6257
		61.816
		52.5845

## Sheet: Figure 2b
Figure 2b
	Parameter: SNc rheobase
	DA-Tsc1 WT	DA-Tsc1 KO
	300	200
	200	400
	50	200
	75	600
	75	400
	75	200
	25	200
	100	300
	125	500
	200	300
	200	500
	100	200
	200	400
	125	200
	300	600
	150	300
	125	500
	200	400
		300
		300
		500
		400
		300
		75
		300
		300
		400
		300

## Sheet: Figure 2c
Figure 2c
	Parameter: SNc firing frequency (Hz)
	Injected current (pA)	DA-Tsc1 WT																				DA-Tsc1 KO
	0	0	0	0	0	0	0	0	0	0	0	0	0	0	0	0	0	0	0	0	0	0	0	0	0	0	0	0	0	0	0	0	0	0	0	0	0	0	0	0	0	0	0	0	0	0	0	0	0
	25	0	0	0	0	0	0	0	0.25	0	0	0	0	0	0	0	0	0	0	0	0	0	0	0	0	0	0	0	0	0	0	0	0	0	0	0	0	0	0	0	0	0	0	0	0	0	0	0	0
	50	0	0	2.5	0.25	0	0	0	1.5	0	0	0	0	0	0	0	0	0	0	0	0	0	0	0	0	0	0	0	0	0	0	0	0	0	0	0	0	0	0	0	0	0	0	0	0	0	0	0	0
	75	0	0	3.75	1.5	0.25	0.75	0.75	3.66667	0	0	0	0	0	0	0	0	0	0	0	0	0	0	0	0	0	0	0	0	0	0	0	0	0	0	0	0	0	0	0	0	0	0	0	0	0	0	0.75	0
	100	0	0	5.5	2.5	0.5	2	1.75	5.16665	0.25	0	0	0	0.5	0	0	0	0	0	0	0	0	0	0	0	0	0	0	0	0	0	0	0	0	0	0	0	0	0	0	0	0	0	0	0	0	0	1.5	0
	125	0	0	6.75	3.5	1.25	2.5	2.5	6.5	1.75	1.5	0	0	1	0.25	0	0.25	0	0	0.75	0	0	0	0	0	0	0	0	0	0	0	0	0	0	0	0	0	0	0	0	0	0	0	0	0	0	0	2	0
	150	0	0	7.75	5.5	1.25	3.25	3.25	7	2.5	2	0	0	2.25	0.5	0	0.75	0	0.25	1.5	0	0	0	0	0	0	0	0	0	0	0	0	0	0	0	0	0	0	0	0	0	0	0	0	0	0	0	2.75	0
	200	0	2	9.5	6.5	1.5	3.75	4.75	7	4.25	2	1	0.5	4	0.75	0.5	2.75	0	2	3	1.5	2.5	0	2	0	0	0.25	0.5	0	0	0	0	0	2.75	0	0.25	0	0	0	0	0	0	0	0	0	0	0	3.75	0
	300	1.5	5.5	11.5	9	2	0.5	7.75	6	4.5	0	4.5	3.5	6.5	1.25	1.5	5.5	2.75	6.75	4.25	4	8.25	0	5.75	0	0	1.25	1.75	0	4.25	0	1.5	0	7.5	0	1	0	0.5	0	0	2.5	0	2.25	0	0	0	1.25	6	4
	400	2	8.75	11.75	7	2.25	1.25	9.75	5.5	3.75	0.25	7.25	5	4.5	1.75	4.5	7.5	5.75	4.75	4.5	3.5	11.25	3	9	0	2	2.5	4.75	0	7.5	0	6.25	0	10.5	0.75	4.75	0	5.25	0	1.25	5.5	0	6	0	0	2.25	3.75	7.75	8.5
	500	0.5	11.25	9.25	6	2.5	1	10	4.25	2.75	1	9.5	6.75	4.25	2.25	6.25	8.75	7.25	2	5.25	2.25	13.75	5	11.75	0	5.25	3.25	7.75	0	10	1.75	9.75	3.25	13	3	6.75	0	9.5	3.75	4.75	5.25	0	9.75	0	4	6.75	5.5	9.5	11.75
	600	1.25	12.75	7				8					6.25		2	8	9.25	6	0.5	4		15.25	7	14	1.25	7.75	4	10.25	0	12.75	4.25	13	5.75	14.75	4.5	9	0.75	13.25	6.75	6	8	0	13	0	6.75	10.5	7	10.75	14.5
[truncated: 4 more columns]

## Sheet: Figure 2f
Figure 2f
	Parameter: SNc AP duration
	DA-Tsc1 WT	DA-Tsc1 KO
	2.83	2.16
	2.51	1.87
	2.35	1.99
	3.28	2.15
	2.62	1.71
	2.75	2.31
	2.92	1.69
	3.19	1.88
	3.51	1.9
	2.06	1.9
	2.92	1.77
	1.82	2.03
	2.89	1.6
	2.9	2.1
	2.29	1.82
	2.41	1.75
	3.47	1.65
	3.12	2.03
		1.9
		1.76
		1.94
		2.13
		1.91
		2.13
		1.92
		1.99
		2.13
		2.18

[truncated: 125 more sheets: Figure 3a, Figure 3b, Figure 3c, Figure 3d, Figure 3e, Figure 3f, Figure 3g, Figure 3h, Figure 4a, Figure 4b, Figure 4c, Figure 4d, Figure 5c, Figure 5d, Figure 5e, Figure 5j, Figure 5m, Figure 5n, Figure 5s, Figure 5v …]
